# Supplementary material for: The MIR157–SPL15 module regulates flowering and inflorescence development in Arabidopsis thaliana under short days and in Arabis alpina
Source: PLoS Genet. 2025 Sep 2;21(9):e1011799. doi: 10.1371/journal.pgen.1011799 (PMC12404414; doi:10.1371/journal.pgen.1011799)
Supplement: S1 Table — (XLSX) [file pgen.1011799.s001.xlsx]

## Sheet: Sheet1
Supplementary Table S1. Read count of miR156/miR157 in shoot apices of plants grown under LDs and SDs.
genotype	time.point	family	replicate	time_course	rpm	bio_average	bio_sd	miR156/miR157	avg_ratio	sd_ratio	mir156ac/Col-0	avg	sd	mir157cd/Col-0	avg	sd	mir157abc/Col-0	avg	sd
Col-0	1wSD	miR156	RI	SD	18222.3	17944.1	1689.22	4.40796	4.72118	0.232932	0.630704	0.320044	0.220207	1.27848	1.1276	0.143402	0.459329	0.825082	0.258706
Col-0	1wSD	miR156	RII	SD	19859.8			4.78943			0.14589			0.934804			1.01581
Col-0	1wSD	miR156	RIII	SD	15750.2			4.96614			0.183536			1.16953			1.00011
Col-0	1wSD	miR157	RI	SD	4133.97	3817.36	456.703				1.23558	0.63312	0.441596	0.192969	0.242136	0.0584583	0.0185958	0.0468336	0.0248328
Col-0	1wSD	miR157	RII	SD	4146.58						0.189441			0.209161			0.0428701
Col-0	1wSD	miR157	RIII	SD	3171.52						0.474339			0.324279			0.0790348
Col-0	2wSD	miR156	RI	SD	3710.49	3195.92	366.22	0.986036	0.906994	0.107487
Col-0	2wSD	miR156	RII	SD	2887.73			0.97992
Col-0	2wSD	miR156	RIII	SD	2989.55			0.755026
Col-0	2wSD	miR157	RI	SD	3763.03	3556.49	438.441
Col-0	2wSD	miR157	RII	SD	2946.91
Col-0	2wSD	miR157	RIII	SD	3959.53
Col-0	3wSD	miR156	RI	SD	1916.74	1744.4	225.213	0.707406	0.683614	0.0169661	0.411757	0.393175	0.0541572	0.921227	0.896323	0.045425	1.32611	1.52286	0.56054
Col-0	3wSD	miR156	RII	SD	1426.27			0.674408			0.448232			0.935154			2.28627
Col-0	3wSD	miR156	RIII	SD	1890.19			0.669028			0.319537			0.832587			0.956197
Col-0	3wSD	miR157	RI	SD	2709.54	2549.89	311.228				1.38364	1.13855	0.197585	0.113529	0.101251	0.0114441	0.0233881	0.0413886	0.0158175
Col-0	3wSD	miR157	RII	SD	2114.85						1.13223			0.104245			0.06189
Col-0	3wSD	miR157	RIII	SD	2825.28						0.899785			0.0859801			0.0388878
Col-0	4wSD	miR156	RI	SD	1683.25	1271.34	312.917	0.401541	0.403539	0.0304942
Col-0	4wSD	miR156	RII	SD	1205.47			0.441845
Col-0	4wSD	miR156	RIII	SD	925.305			0.36723
Col-0	4wSD	miR157	RI	SD	4191.99	3146.65	744.055
Col-0	4wSD	miR157	RII	SD	2728.27
Col-0	4wSD	miR157	RIII	SD	2519.69
Col-0	5wSD	miR156	RI	SD	938.144	790.223	243.719	0.401379	0.317739	0.0607789
Col-0	5wSD	miR156	RII	SD	985.868			0.258762
Col-0	5wSD	miR156	RIII	SD	446.655			0.293076
Col-0	5wSD	miR157	RI	SD	2337.3	2557.09	946.071
Col-0	5wSD	miR157	RII	SD	3809.94
Col-0	5wSD	miR157	RIII	SD	1524.03
Col-0	6wSD	miR156	RI	SD	616.483	540.72	75.2322	0.378007	0.310567	0.0585691	0.6668	0.62866	0.0489405	0.99871	0.748543	0.188195	0.647075	5.24532	6.25213
Col-0	6wSD	miR156	RII	SD	567.529			0.235201			0.559572			0.544792			1.00412
Col-0	6wSD	miR156	RIII	SD	438.149			0.318494			0.659606			0.702125			14.0848
Col-0	6wSD	miR157	RI	SD	1630.88	1806.51	441.296				0.929983	0.754013	0.169776	0.0950963	0.0582317	0.0293696	0.00919898	0.344267	0.47679
Col-0	6wSD	miR157	RII	SD	2412.95						0.524566			0.023228			0.00505579
Col-0	6wSD	miR157	RIII	SD	1375.69						0.807491			0.0563708			1.01855
Col-0	7LD	miR156	RI	LD	6319.2	9824.82	2880.86	1.72582	2.00444	0.349713
Col-0	7LD	miR156	RII	LD	13375.4			1.78987
Col-0	7LD	miR156	RIII	LD	9779.86			2.49762
Col-0	7LD	miR157	RI	LD	3661.56	5016.68	1739.85
Col-0	7LD	miR157	RII	LD	7472.83
Col-0	7LD	miR157	RIII	LD	3915.67
Col-0	11LD	miR156	RI	LD	3091.1	3315.85	190.616	0.8301	0.952341	0.174518
Col-0	11LD	miR156	RII	LD	3557.13			0.82778
Col-0	11LD	miR156	RIII	LD	3299.33			1.19914
Col-0	11LD	miR157	RI	LD	3723.77	3590.79	638.031
Col-0	11LD	miR157	RII	LD	4297.2
Col-0	11LD	miR157	RIII	LD	2751.41
Col-0	14LD	miR156	RI	LD	1288.42	1618.75	535.904	0.662961	0.884331	0.156917
Col-0	14LD	miR156	RII	LD	2374.63			0.981561
Col-0	14LD	miR156	RIII	LD	1193.18			1.00847
Col-0	14LD	miR157	RI	LD	1943.44	1848.61	509.063
Col-0	14LD	miR157	RII	LD	2419.24
Col-0	14LD	miR157	RIII	LD	1183.16
Col-0	18LD	miR156	RI	LD	1383.8	1082.56	400.378	0.549	0.649119	0.0882816
Col-0	18LD	miR156	RII	LD	1347.13			0.763774
Col-0	18LD	miR156	RIII	LD	516.732			0.634583
Col-0	18LD	miR157	RI	LD	2520.58	1699.55	698.072
Col-0	18LD	miR157	RII	LD	1763.79
Col-0	18LD	miR157	RIII	LD	814.286
miR156a-4 mir156c-4	1wSD	miR156	RI	SD	11492.9	5760.33	4053.54	2.25005	2.62	0.767278
miR156a-4 mir156c-4	1wSD	miR156	RII	SD	2897.35			3.68839
miR156a-4 mir156c-4	1wSD	miR156	RIII	SD	2890.74			1.92155
miR156a-4 mir156c-4	1wSD	miR157	RI	SD	5107.85	2465.92	1891.04
miR156a-4 mir156c-4	1wSD	miR157	RII	SD	785.533
miR156a-4 mir156c-4	1wSD	miR157	RIII	SD	1504.38
miR156a-4 mir156c-4	3wSD	miR156	RI	SD	789.231	677.506	80.306	0.210516	0.238364	0.023061
miR156a-4 mir156c-4	3wSD	miR156	RII	SD	639.3			0.266988
miR156a-4 mir156c-4	3wSD	miR156	RIII	SD	603.987			0.237589
miR156a-4 mir156c-4	3wSD	miR157	RI	SD	3749.03	2895.23	606.736
miR156a-4 mir156c-4	3wSD	miR157	RII	SD	2394.5
miR156a-4 mir156c-4	3wSD	miR157	RIII	SD	2542.15
miR156a-4 mir156c-4	6wSD	miR156	RI	SD	411.071	339.217	52.1302	0.271032	0.260698	0.00822884
miR156a-4 mir156c-4	6wSD	miR156	RII	SD	317.573			0.250897
miR156a-4 mir156c-4	6wSD	miR156	RIII	SD	289.006			0.260165
miR156a-4 mir156c-4	6wSD	miR157	RI	SD	1516.69	1297.77	167.22
miR156a-4 mir156c-4	6wSD	miR157	RII	SD	1265.75
miR156a-4 mir156c-4	6wSD	miR157	RIII	SD	1110.86
miR157c-3 mir157d-2	1wSD	miR156	RI	SD	23296.8	20094	2265.49	29.204	22.84	4.72078
miR157c-3 mir157d-2	1wSD	miR156	RII	SD	18565			21.4054
miR157c-3 mir157d-2	1wSD	miR156	RIII	SD	18420.3			17.9106
miR157c-3 mir157d-2	1wSD	miR157	RI	SD	797.728	897.83	96.6361
miR157c-3 mir157d-2	1wSD	miR157	RII	SD	867.304
miR157c-3 mir157d-2	1wSD	miR157	RIII	SD	1028.46
miR157c-3 mir157d-2	3wSD	miR156	RI	SD	3418.2	2869.24	397.651	8.00119	8.03434	0.604369
miR157c-3 mir157d-2	3wSD	miR156	RII	SD	2700.47			8.79056
miR157c-3 mir157d-2	3wSD	miR156	RIII	SD	2489.06			7.31128
miR157c-3 mir157d-2	3wSD	miR157	RI	SD	427.212	358.285	50.5926
miR157c-3 mir157d-2	3wSD	miR157	RII	SD	307.202
miR157c-3 mir157d-2	3wSD	miR157	RIII	SD	340.441
miR157c-3 mir157d-2	6wSD	miR156	RI	SD	615.688	410.836	144.854	3.96986	4.48443	0.72974
miR157c-3 mir157d-2	6wSD	miR156	RII	SD	309.185			5.51644
miR157c-3 mir157d-2	6wSD	miR156	RIII	SD	307.635			3.96699
miR157c-3 mir157d-2	6wSD	miR157	RI	SD	155.091	96.2291	42.5368
miR157c-3 mir157d-2	6wSD	miR157	RII	SD	56.048
miR157c-3 mir157d-2	6wSD	miR157	RIII	SD	77.5488
miR157a-3 mir157b-3 mir157c-3	1wSD	miR156	RI	SD	8370.05	14765.2	4869.08	108.879	95.069	22.8656
miR157a-3 mir157b-3 mir157c-3	1wSD	miR156	RII	SD	20173.7			113.486
miR157a-3 mir157b-3 mir157c-3	1wSD	miR156	RIII	SD	15751.9			62.8417
miR157a-3 mir157b-3 mir157c-3	1wSD	miR157	RI	SD	76.8745	168.433	71.2541
miR157a-3 mir157b-3 mir157c-3	1wSD	miR157	RII	SD	177.764
miR157a-3 mir157b-3 mir157c-3	1wSD	miR157	RIII	SD	250.661
miR157a-3 mir157b-3 mir157c-3	3wSD	miR156	RI	SD	2541.81	2536.68	593.379	40.1099	27.1579	9.78848
miR157a-3 mir157b-3 mir157c-3	3wSD	miR156	RII	SD	3260.85			24.9132
miR157a-3 mir157b-3 mir157c-3	3wSD	miR156	RIII	SD	1807.4			16.4505
miR157a-3 mir157b-3 mir157c-3	3wSD	miR157	RI	SD	63.371	101.376	28.2104
miR157a-3 mir157b-3 mir157c-3	3wSD	miR157	RII	SD	130.888
miR157a-3 mir157b-3 mir157c-3	3wSD	miR157	RIII	SD	109.869
miR157a-3 mir157b-3 mir157c-3	6wSD	miR156	RI	SD	398.911	2380	2681.71	26.5898	25.9023	17.2792
miR157a-3 mir157b-3 mir157c-3	6wSD	miR156	RII	SD	569.867			46.7128
miR157a-3 mir157b-3 mir157c-3	6wSD	miR156	RIII	SD	6171.22			4.40423
miR157a-3 mir157b-3 mir157c-3	6wSD	miR157	RI	SD	15.0024	476.135	654.123
miR157a-3 mir157b-3 mir157c-3	6wSD	miR157	RII	SD	12.1994
miR157a-3 mir157b-3 mir157c-3	6wSD	miR157	RIII	SD	1401.2
