# Supplementary material for: The MIR157–SPL15 module regulates flowering and inflorescence development in Arabidopsis thaliana under short days and in Arabis alpina
Source: PLoS Genet. 2025 Sep 2;21(9):e1011799. doi: 10.1371/journal.pgen.1011799 (PMC12404414; doi:10.1371/journal.pgen.1011799)
Supplement: S2 Table — (XLSX) [file pgen.1011799.s002.xlsx]

## Sheet: Summary
Supplementary Table S2. Numerical data that underlies graphs and summary statistics.
Experiment	Genotype	Growth condition	DTB	SD_DTB	N	DTF	SD_DTF	RLN	SD_RLN	CLN	SD_CLN	Height	SD_height	Flowering_gap	SD_fgap	Leaf_rate	SD_leaf_rate
LD1	Col-0	LD	24.1667	1.94862	24	29.0833	1.93181	15.0417	2.33087	4	0.834058	13.7391	1.47609	4.91667	0.974308	0.620542	0.0626999
LD1	miR156a-4 mir156c-4	LD	22.5789	2.03622	19	27.4737	2.22032	9.73684	2.3533	3.84211	1.16729	14.4053	2.39803	4.89474	0.809303	0.429823	0.0888472
LD1	miR157c-3 mir157d-2	LD	24.2917	1.5458	24	29.9167	1.34864	16.0417	2.09511	6.41667	1.21285	14.6696	1.87724	5.625	0.923721	0.659091	0.0558163
LD1	rSPL15	LD	21.4444	0.783823	18	28.2222	1.30859	6.44444	1.14903	5.61111	1.0369	17.7167	1.56327	6.77778	0.942809	0.299735	0.0481044
LD_14-2-7	Col-0	LD	24.8077	2.41693	26	28.4231	2.24808	16.5769	2.11987	4.42308	0.945434	15.025	1.71731	3.61538	0.697247	0.667463	0.0409258
LD_14-2-7	miR157c-3 mir157d-2	LD	26	2.84521	22	28.5	2.24465	18.1818	3.00216	7.27273	1.16217	17.5	1.55306	4.28571	0.82542	0.696586	0.0644561
LD_14-2-7	miR157c-3 mir157d-2 spl15-1	LD	27.7083	2.94115	24	28.75	1.60255	24.0417	4.77748	6.68421	1.10818	15.6333	1.84594	3.58333	0.668558	0.860409	0.0966693
LD_14-2-7	spl15-1	LD	27.5909	2.36359	22	30.7647	1.56243	21.9091	3.47658	5.1	0.788069	14.7889	1.5664	3.94118	0.747545	0.791997	0.0798087
LD_14-2-7	miR156a-4 mir156c-4	LD	26.1923	2.24534	26	30.2174	2.19414	12.7692	2.37163	4.46154	0.947872	15.06	1.9756	4.43478	0.787752	0.484884	0.0614749
LD_14-2-7	miR156a-4 mir156c-4 spl15-1	LD	27.6667	3.50697	30	29.2353	2.27842	17.5172	4.28969	4.74074	1.02254	14.22	1.67849	3.94118	0.658653	0.630594	0.0946771
LD_ful	Col-0	LD	24.4783	1.50362	23	27.1739	1.7229	15.2174	1.67757	3.34783	0.647281	9.5087	1.63816	2.69565	1.01957	0.623433	0.0751601
LD_ful	miR157c-3	LD	23.7727	1.57153	22	26.9091	1.57084	12.3182	1.3934	4.90909	0.811177	12.7	1.73691	3.13636	1.03719	0.519603	0.061809
LD_ful	mir157d-2	LD	24.1905	1.99045	21	28	2.14476	14.7619	1.48003	4.90476	0.830949	13.105	1.10476	3.80952	1.16701	0.611034	0.0467254
LD_ful	miR157c-3 mir157d-2	LD	23.9524	1.71686	21	26.9048	1.86828	13.7619	1.92106	5.19048	0.749603	13.8048	1.49816	2.95238	0.740013	0.574043	0.0623093
LD_ful	miR157c-3 ful-2	LD	29.3333	1.65328	21	31.7143	1.64751	15.7619	2.42703	5.47619	1.03049	7.05238	1.26989	2.38095	0.740013	0.536169	0.06788
LD_ful	mir157d-2 ful-2	LD	29.1818	0.957992	22	32.1429	1.59015	17.5455	2.15423	7.95455	3.18445	9.1	2.95296	3	0.948683	0.601189	0.0698406
LD_ful	miR157c-3 mir157d-2 ful-2	LD	29.5	1.56601	22	33.0909	2.4085	17.6818	2.33781	9.63636	2.32062	9.745	1.76142	3.59091	1.46902	0.599715	0.0759501
LD_ful	ful-2	LD	29.2381	0.995227	21	31.381	1.32198	14.1429	1.59015	4.61905	0.669043	5.1619	1.14126	2.14286	0.654654	0.483388	0.048336
LD_AYA	Col-0	LD	27.5417	2.28376	24	31.9583	2.64541	16.2083	2.51913	4.41667	0.928611	11.2042	1.25021	4.41667	0.717282	0.587253	0.0632038
LD_AYA	ft-10 tsf-1	LD	43.9583	1.60106	24	55.5217	2.40963	52.2083	2.94853	16.2083	1.02062	25.7333	2.92644	11.6087	1.588	1.18836	0.067058
LD_AYA	spl15-1	LD	28.25	2.09035	24	32.2083	2.12601	18.9167	2.56933	4.375	0.824226	8.97083	1.19727	3.95833	0.690253	0.668206	0.0633981
LD_AYA	spl15-1 ft-10 tsf-1	LD	63.4783	6.4022	23	76.0909	6.39128	81.45	8.17876	15.9565	1.82105	22.5826	4.89542	12.5455	2.85736	1.30918	0.210984
SD1	Col-0	SD	62.9231	3.40249	13	74.2308	6.2069	55.1538	4.23962	8.23077	1.36344	17.5727	2.62758	11.3077	3.81629	0.877971	0.0696099
SD1	miR157a-3 mir157b-3 mir157c-3	SD	60.7	4.16467	10	74	5.24934	47.6	4.69515	10.9	1.19722	23.075	2.92855	13.3	3.52924	0.783914	0.051063
SD1	miR157c-3 mir157d-2	SD	54.3333	2.90245	12	66.1667	3.90415	49.5	4.9635	13.75	1.13818	22.45	3.36736	11.8333	1.74946	0.909465	0.0542524
SD1	rSPL15	SD	48.2727	2.19504	11	68.4545	4.86546	20.0909	3.70012	15.6364	2.01359	28.3556	1.63639	20.1818	3.12468	0.41413	0.0581279
SD_mir157cdspl15	Col-0	SD	56.4444	2.79121	18	69.5294	5.78919	57.5294	2.918	9.35294	0.492592	21.3471	2.6168	13.3529	4.18242	1.02458	0.0753781
SD_mir157cdspl15	miR157c-3	SD	50.9444	2.66728	18	59.5	2.79179	45.3889	3.07052	10.6667	0.766965	25.1389	2.60613	8.55556	1.29352	0.891825	0.0561946
SD_mir157cdspl15	miR157c-3 mir157d-2	SD	48.6111	2.03322	18	58.5	2.25571	52.8333	2.83362	14.9444	0.872604	25.05	1.64755	9.88889	1.2314	1.08684	0.036348
SD_mir157cdspl15	miR157c-3 mir157d-2 spl15-1	SD	62.5	4.42254	18	72.1667	4.44906	86.8889	11.2244	11.2778	1.4061	20.3824	3.17672	9.66667	3.71008	1.38959	0.141851
SD_mir157cdspl15	miR157c-3 spl15-1	SD	62.1111	3.7868	18	71.5	4.74342	77.5	5.1019	10.1111	0.758395	17.8294	2.81242	9.38889	3.2924	1.25081	0.095037
SD_mir157cdspl15	spl15-1	SD	88.6667	6.68625	18	100.706	6.69668	102.278	11.039	11.3333	1.45521	18.1357	3.35206	12.9412	4.78893	1.15557	0.116154
SD_mir157cdspl15	miR156a-4 mir156c-4	SD	58.7778	2.81917	18	71.8333	4.71855	61.1111	5.95956	9.52941	0.943242	26.3235	2.9535	13.0556	3.38634	1.03949	0.0857724
SD_mir157cdspl15	miR156a-4 mir156c-4 spl15-1	SD	82.2222	7.55805	18	97.9412	5.45975	94.3889	7.04723	11.7778	1.89599	22.6562	2.93757	17.0588	3.4364	1.15195	0.0827409
SD_spl4	Col-0	SD	58.1176	1.93672	17	70.4706	3.82127	59.2353	3.28149	8.47059	0.696009	0.696009	3.64823	12.3529	2.78528	1.02	0.0599228
SD_spl4	mir157c-3	SD	53.0588	3.24437	17	64.0588	4.22138	44.8824	4.73886	10.7647	0.644379	0.644379	2.30217	11	1.6088	0.844502	0.0520718
SD_spl4	spl4	SD	64.0625	2.51169	16	81.5	4.58258	70.625	3.12	16.1875	1.01358	1.01358	3.1832	17.4375	3.48154	1.10337	0.0510154
SD_spl4	spl15	SD	92.5882	4.89969	17	104.412	5.52064	108.294	7.32253	11.8824	1.3232	1.3232	3.21902	11.8235	3.14802	1.17094	0.0736008
SD_spl4	spl4 spl15-1	SD	107.25	9.64689	17	112	7.00649	127.5	11.6673	16.25	2.07666	2.07666	3.01481	9.91667	1.49768	1.19444	0.0640848
SD_spl4	mir157c-3 spl4 spl15-1	SD	85	5.4569	18	99.7778	5.51317	92.5556	8.26117	22.1111	1.85259	1.85259	3.16881	14.7778	3.93779	1.08987	0.0801495
SD_ful	Col-0	SD	58.4615	3.07179	13	68	4.49073	56.6154	5.43965	8.91667	0.792961	23.7667	2.98095	9.53846	2.06621	0.968478	0.0792878
SD_ful	miR157c-3	SD	54.5714	2.68082	14	63.1538	2.44425	49.7692	4.51209	11.3077	1.18213	26.8077	2.2485	8.61538	1.55662	0.912025	0.061434
SD_ful	mir157d-2	SD	57.2143	3.06791	14	68.7692	4.28474	65.8462	5.66931	13	0.912871	29.5846	2.72728	11.3077	2.42846	1.14548	0.0701917
SD_ful	miR157c-3 mir157d-2	SD	54.6875	2.21265	16	65.8	2.85857	55.0714	3.26907	15.0667	1.2228	28.8533	2.68351	11	1.41421	1.00819	0.0740757
SD_ful	miR157c-3 ful-2	SD	70	7.38725	15	98.9333	5.59932	57.0714	7.71077	27.6	2.92282	31.84	5.10319	28.9333	6.35235	0.809923	0.0848218
SD_ful	mir157d-2 ful-2	SD	69.3333	3.51866	15	95.2667	8.1807	69.5333	7.02919	32.3333	7.48968	31.9857	3.39521	25.9333	7.77787	1.00282	0.0877643
SD_ful	miR157c-3 mir157d-2 ful-2	SD	67.7857	2.11873	14	96.5385	7.37807	66.4286	3.52386	35.1538	7.64685	36.6385	4.22385	29	8.05191	0.9808	0.059088
SD_ful	ful-2	SD	73	8.97004	14	97.4286	9.70103	63.8571	6.56163	20.3571	3.15271	24.5615	3.04454	24.4286	4.29157	0.880066	0.0870356
SD_AYA	Col-0	SD	56.9545	2.38002	22	68.6667	5.68624	56.7273	3.25404	8.91304	0.900154	21.3435	1.40933	11.2	4.54915	0.996982	0.0589279
SD_AYA	miR156a-4 mir156c-4	SD	59.4167	3.1335	24	73.6667	5.28876	56.0417	3.74722	9.13043	0.868873	22.3043	2.24144	14.25	4.27582	0.945512	0.0780854
SD_AYA	miR157c-3 mir157d-2	SD	49.375	2.88644	24	61.5217	4.57135	46.75	4.45509	12.8261	1.7229	23.8958	4.00353	12.4783	3.83607	0.947362	0.0792419
SD_AYA	ft-10 tsf-1	SD	57.9048	5.00904	21	74.9048	5.67367	59.85	6.02866	12.381	1.20317	27.4238	2.87783	17	5.04975	1.04125	0.119399
SD_AYA	spl15-1	SD	94.8636	13.307	22	102.19	10.2011	91.6667	10.2583	10.8636	0.710161	14.1857	4.59949	9.57143	3.90604	0.969276	0.119495
SD_AYA	spl15-1 ft-10 tsf-1	SD	104.429	13.5594	21	121.25	16.4093	97.5	10.888	16.3158	1.79668	19.4632	6.98961	18.5	3.82971	0.936267	0.0789073
SD_AYA	mir157c-3	SD	50.4583	4.15963	24	59.7083	4.55382	40.75	3.11029	10.625	1.13492	22.4417	2.49624	9.25	1.67462	0.810456	0.0658466
SD_AYA	mir157d-2	SD	52.3636	3.61933	22	64.6364	6.67294	56.2857	4.25609	11.8182	1.29601	22.9273	2.19484	12.2727	4.58966	1.08146	0.0791508
Experiment	genotype		DTF_main shoot	SD_dtfm	N	DTF_lateral shoot	SD_dtfl	TLN	SD_TLN
Arabis_LD	pep1		70.94	3.51	17	71.54	4.24	28.82	2.29
Arabis_LD	Aamir157a-1		68.09	3.42	11	70.09	4.56	28.22	3.12
Arabis_LD	Aamir157c-1		57.86	2.99	22	59.14	4.2	22.29	1.45
Arabis_LD	Aamir157c-2		61.55	5.14	11	60.55	4.03	23.8	3.63
Arabis_LD	Aamir157a-1 Aamir157c-1		59.14	2.36	14	60.5	3.48	21.47	2.09

## Sheet: Raw data LD
Experiment	Genotype	DTB	DTF	RLN	CLN	Height
LD1	Col-0	21	26	13	4	11.9
LD1	Col-0	22	26	12	4	13.7
LD1	Col-0	22	28	16	3	13.5
LD1	Col-0	23	29	15	4	16
LD1	Col-0	22	27	14	4	14.1
LD1	Col-0	22	29	11	4	12.8
LD1	Col-0	23	27	13	4	12.8
LD1	Col-0	23	28	13	3	14.1
LD1	Col-0	23	28	16	4	11.7
LD1	Col-0	24	30	15	4	12.5
LD1	Col-0	24	28	14	4	13.7
LD1	Col-0	24	29	15	4	13.5
LD1	Col-0	24	28	15	4	13.3
LD1	Col-0	24	28	14	4	14
LD1	Col-0	24	29	15	3	13.1
LD1	Col-0	24	30	12	3	11.6
LD1	Col-0	25	29	16	3	14.3
LD1	Col-0	25	30	17	4	14.7
LD1	Col-0	25	30	15	3	12.6
LD1	Col-0	26	30	16	4	14.4
LD1	Col-0	27	31	18	6	15.6
LD1	Col-0	27	34	18	6	13.9
LD1	Col-0	27	31	16	5	18.2
LD1	Col-0	29	33	22	5
LD1	mir156ac	20	24	7	2	10.8
LD1	mir156ac	21	26	11	4	14.5
LD1	mir156ac	21	26	8	3	11.7
LD1	mir156ac	21	25	9	2	11.2
LD1	mir156ac	21	26	11	3	13.2
LD1	mir156ac	21	26	9	4	13.9
LD1	mir156ac	22	26	7	3	13
LD1	mir156ac	22	26	10	4	14
LD1	mir156ac	22	28	11	3	11.9
LD1	mir156ac	22	27	6	4	15.8
LD1	mir156ac	22	27	7	4	18.7
LD1	mir156ac	22	26	9	3	14.2
LD1	mir156ac	23	29	13	4	13.8
LD1	mir156ac	23	29	13	5	16.2
LD1	mir156ac	24	28	8	5	14.5
LD1	mir156ac	24	30	9	7	19.4
LD1	mir156ac	24	30	10	5	17.7
LD1	mir156ac	25	30	13	4	13.4
LD1	mir156ac	29	33	14	4	15.8
LD1	mir157cd	22	29	15	5	13.7
LD1	mir157cd	23	29	14	5	12.5
LD1	mir157cd	23	30	14	7	11.5
LD1	mir157cd	23	29	15	8	15.3
LD1	mir157cd	23	28	13	5	13.2
LD1	mir157cd	23	29	15	7	16.9
LD1	mir157cd	23	29	15	5	10.9
LD1	mir157cd	23	28	17	6	15.5
LD1	mir157cd	24	30	15	8	12.8
LD1	mir157cd	24	29	17	6	15
LD1	mir157cd	24	30	15	7	14
LD1	mir157cd	24	30	17	7	14.6
LD1	mir157cd	24	30	17	6	15.7
LD1	mir157cd	24	30	16	6	17.5
LD1	mir157cd	24	30	15	8	16.9
LD1	mir157cd	24	30	15	6	16.5
LD1	mir157cd	25	30	16	6	13.6
LD1	mir157cd	25	29	16	6	15.4
LD1	mir157cd	25	31	17	6	16.4
LD1	mir157cd	25	31	17	6	17.5
LD1	mir157cd	26	30	15	5	14.6
LD1	mir157cd	26	30	18	7	15
LD1	mir157cd	27	34	17	6	12.4
LD1	mir157cd	29	33	24	10
LD1	rSPL15	20	25	4	4	19.1
LD1	rSPL15	20	27	5	5	16.5
LD1	rSPL15	21	27	6	6	18.7
LD1	rSPL15	21	28	7	6	18.5																																	88
LD1	rSPL15	21	28	7	4	14
LD1	rSPL15	21	28	7	5	18.3
LD1	rSPL15	21	29	6	7	19.8																																	86
LD1	rSPL15	21	27	5	5	18
LD1	rSPL15	21	29	7	5	20																																	86
LD1	rSPL15	22	27	5	5	15.9																																	136
LD1	rSPL15	22	29	6	6	18.5																																	82
LD1	rSPL15	22	29	7	7	18																																	137
LD1	rSPL15	22	28	8	5	16.5																																	132
LD1	rSPL15	22	30	8	7	19.3																																	140
LD1	rSPL15	22	30	7	7	16.5																																	124
LD1	rSPL15	22	28	7	5	17.8																																	119
LD1	rSPL15	22	29	6	5	15.9																																	119
LD1	rSPL15	23	30	8	7	17.6																																	118
LD_14-2-7	Col-0	23	26	15	4																																		128
LD_14-2-7	Col-0	24	28	16	5																																		119
LD_14-2-7	Col-0	25	29	16	3																																		137
LD_14-2-7	Col-0	24	27	16	4																																		128
LD_14-2-7	Col-0	23	27	15	4
LD_14-2-7	Col-0	23	27	16	4																																		124
LD_14-2-7	Col-0	21	25	14	4																																		126
LD_14-2-7	Col-0	24	27	17	4																																		127
LD_14-2-7	Col-0	23	27	15	4																																		110
LD_14-2-7	Col-0	25	27	17	5	16.2																																	116
LD_14-2-7	Col-0	24	27	15	4	16
LD_14-2-7	Col-0	23	28	14	3																																		119
LD_14-2-7	Col-0	22	27	16	4
LD_14-2-7	Col-0	26	30	17	5
LD_14-2-7	Col-0	28	31	20	5
LD_14-2-7	Col-0	23	27	15	4	15.4
LD_14-2-7	Col-0	25	29	17	4	12.5
LD_14-2-7	Col-0	29	32	19	4
LD_14-2-7	Col-0	23	27	15	5
LD_14-2-7	Col-0	25	28	14	4
LD_14-2-7	Col-0	30	33	22	5
LD_14-2-7	Col-0	29	32	18	7
LD_14-2-7	Col-0	28	32	19	5
LD_14-2-7	Col-0	28	32	21	7
LD_14-2-7	Col-0	24	28	16	4
LD_14-2-7	Col-0	23	26	16	4
LD_14-2-7	mir156ac	28	32	13	4
LD_14-2-7	mir156ac	28	32	12	4
LD_14-2-7	mir156ac	26	29	13	5	13.3
LD_14-2-7	mir156ac	26	30	14	5	14.4
LD_14-2-7	mir156ac	28	33	17	6	17.5
LD_14-2-7	mir156ac	26	32	12	4
LD_14-2-7	mir156ac	25	29	12	5
LD_14-2-7	mir156ac	25	30	10	4
LD_14-2-7	mir156ac	27	31	15	6
LD_14-2-7	mir156ac	28	32	13	4
LD_14-2-7	mir156ac	28	32	12	4
LD_14-2-7	mir156ac	27	31	12	5
LD_14-2-7	mir156ac	27	32	15	4
LD_14-2-7	mir156ac	28	32	17	5
LD_14-2-7	mir156ac	22	25	9	3
LD_14-2-7	mir156ac	22	26	9	3
LD_14-2-7	mir156ac	27	32	14	6
LD_14-2-7	mir156ac	26	32	11	4
LD_14-2-7	mir156ac	23	28	10	3	13.3
LD_14-2-7	mir156ac	26	31	12	4	16.8
LD_14-2-7	mir156ac	29		17	6
LD_14-2-7	mir156ac	24	28	12	5
LD_14-2-7	mir156ac	23	28	11	3
LD_14-2-7	mir156ac	23	28	10	4
LD_14-2-7	mir156ac	30		16	5
LD_14-2-7	mir156ac	29		14	5
LD_14-2-7	mir157cd	24	29	16	6	20.5
LD_14-2-7	mir157cd	22	27	15	6
LD_14-2-7	mir157cd	25	29	18	8	17.3
LD_14-2-7	mir157cd	24	28	15	6
LD_14-2-7	mir157cd	30		22	9
LD_14-2-7	mir157cd	29		21	9
LD_14-2-7	mir157cd	22	25	13	5
LD_14-2-7	mir157cd	24	27	16	7
LD_14-2-7	mir157cd	25	29	20	7	16.1
LD_14-2-7	mir157cd	22	26	16	7
LD_14-2-7	mir157cd	29		20	8
LD_14-2-7	mir157cd	29		21	8
LD_14-2-7	mir157cd	24	28	14	6
LD_14-2-7	mir157cd	22	26	13	7
LD_14-2-7	mir157cd	30		23	8
LD_14-2-7	mir157cd	29		20	7
LD_14-2-7	mir157cd	27	33	18	7
LD_14-2-7	mir157cd	27		19	7
LD_14-2-7	mir157cd	30		21	10
LD_14-2-7	mir157cd	25	30	20	8	17.5
LD_14-2-7	mir157cd	26	31	21	7	16.6
LD_14-2-7	mir157cd	27	31	18	7	17
LD_14-2-7	spl15-1	25	31	21	5	15.4
LD_14-2-7	spl15-1	28	32	22	6	14.2
LD_14-2-7	spl15-1	29	32	21	5	14.6
LD_14-2-7	spl15-1	25	30	23	5
LD_14-2-7	spl15-1	29	33	20	4
LD_14-2-7	spl15-1	33		31
LD_14-2-7	spl15-1	27	31	22	5
LD_14-2-7	spl15-1	28		23	5
LD_14-2-7	spl15-1	28	32	19	4
LD_14-2-7	spl15-1	24	28	17	4
LD_14-2-7	spl15-1	27	30	24	6	16.3
LD_14-2-7	spl15-1	25	29	18	5	14.4
LD_14-2-7	spl15-1	29	33	20	4
LD_14-2-7	spl15-1	28		22	6
LD_14-2-7	spl15-1	24	28	19	4
LD_14-2-7	spl15-1	28	32	24	6	12.7
LD_14-2-7	spl15-1	29		23	6
LD_14-2-7	spl15-1	28	31	21	5
LD_14-2-7	spl15-1	27	31	21	6	17.2
LD_14-2-7	spl15-1	27	31	21	6	15.8
LD_14-2-7	spl15-1	26	29	19	5	12.5
LD_14-2-7	spl15-1	33		31
LD_14-2-7	mir156ac spl15-1	31		21	6
LD_14-2-7	mir156ac spl15-1	28	32	17	4
LD_14-2-7	mir156ac spl15-1	33		23
LD_14-2-7	mir156ac spl15-1	30		17	6
LD_14-2-7	mir156ac spl15-1	30		16	4
LD_14-2-7	mir156ac spl15-1	33
LD_14-2-7	mir156ac spl15-1	28	31	25	6	12.7
LD_14-2-7	mir156ac spl15-1	22	27	12	4
LD_14-2-7	mir156ac spl15-1	25	29	15	5
LD_14-2-7	mir156ac spl15-1	29		19	5
LD_14-2-7	mir156ac spl15-1	32		22	6
LD_14-2-7	mir156ac spl15-1	32		25	5
LD_14-2-7	mir156ac spl15-1	33		27
LD_14-2-7	mir156ac spl15-1	22	25	11	3
LD_14-2-7	mir156ac spl15-1	23	27	13	4
LD_14-2-7	mir156ac spl15-1	32		20	5
LD_14-2-7	mir156ac spl15-1	24	28	11	3
LD_14-2-7	mir156ac spl15-1	23	27	13	4
LD_14-2-7	mir156ac spl15-1	27	31	19	6
LD_14-2-7	mir156ac spl15-1	25	29	15	4	12.8
LD_14-2-7	mir156ac spl15-1	26	31	16	5	13.7
LD_14-2-7	mir156ac spl15-1	24	27	14	3	13.4
LD_14-2-7	mir156ac spl15-1	27	31	16	5	16.3
LD_14-2-7	mir156ac spl15-1	29	33	17	4
LD_14-2-7	mir156ac spl15-1	32		22	6
LD_14-2-7	mir156ac spl15-1	25	29	14	4	13.4
LD_14-2-7	mir156ac spl15-1	27	32	19	6	16.5
LD_14-2-7	mir156ac spl15-1	26		16	5	12.2
LD_14-2-7	mir156ac spl15-1	25	28	14	4	14.6
LD_14-2-7	mir156ac spl15-1	27		19	6	16.6
LD_14-2-7	mir157cd spl15-1	31		30
LD_14-2-7	mir157cd spl15-1	26	29	20	6	16.4
LD_14-2-7	mir157cd spl15-1	27	31	24	7	15.4
LD_14-2-7	mir157cd spl15-1	25	29	19	6
LD_14-2-7	mir157cd spl15-1	32		28
LD_14-2-7	mir157cd spl15-1	31		30
LD_14-2-7	mir157cd spl15-1	26	31	20	6	14.3
LD_14-2-7	mir157cd spl15-1	29		25	6
LD_14-2-7	mir157cd spl15-1	26	29	21	6	17.3
LD_14-2-7	mir157cd spl15-1	29		26	9
LD_14-2-7	mir157cd spl15-1	30		25	7
LD_14-2-7	mir157cd spl15-1	30		25	9
LD_14-2-7	mir157cd spl15-1	32		31
LD_14-2-7	mir157cd spl15-1	26	29	22	7	19
LD_14-2-7	mir157cd spl15-1	29		26	8	13
LD_14-2-7	mir157cd spl15-1	32		31
LD_14-2-7	mir157cd spl15-1	30		30	7
LD_14-2-7	mir157cd spl15-1	26	30	24	7	16.2
LD_14-2-7	mir157cd spl15-1	28		29	6	13.8
LD_14-2-7	mir157cd spl15-1	26	29	21	7	15.3
LD_14-2-7	mir157cd spl15-1	24	28	20	7
LD_14-2-7	mir157cd spl15-1	25	28	18	5
LD_14-2-7	mir157cd spl15-1	22	26	14	5
LD_14-2-7	mir157cd spl15-1	23	26	18	6
LD_ful	Col-0	24	25	14	3	10
LD_ful	Col-0	25	27	13	4	11.5
LD_ful	Col-0	23	26	16	4	8.8
LD_ful	Col-0	23	25	15	3	9.7
LD_ful	Col-0	24	28	19	4	10
LD_ful	Col-0	25	30	18	3	13.5
LD_ful	Col-0	22	25	17	3	11
LD_ful	Col-0	24	26	14	3	8.3
LD_ful	Col-0	24	27	15	3	8.8
LD_ful	Col-0	23	25	14	3	7.8
LD_ful	Col-0	25	29	17	4	12
LD_ful	Col-0	26	29	14	3	7.5
LD_ful	Col-0	23	26	13	4	10.2
LD_ful	Col-0	28	30	16	4	9.4
LD_ful	Col-0	22	25	14	3	11.3
LD_ful	Col-0	26	28	15	3	7.5
LD_ful	Col-0	27	29	16	4	8.3
LD_ful	Col-0	25	30	12	3	7.5
LD_ful	Col-0	24	26	15	2	8.4
LD_ful	Col-0	24	27	15	5	11.4
LD_ful	Col-0	25	27	17	3	9
LD_ful	Col-0	26	28	16	3	8.5
LD_ful	Col-0	25	27	15	3	8.3
LD_ful	mir157c	24	26	14	7	14
LD_ful	mir157c	23	27	14	4	14.4
LD_ful	mir157c	26	29	12	5	13.7
LD_ful	mir157c	24	27	14	6
LD_ful	mir157c	21	24	12	4	12.8
LD_ful	mir157c	25	29	13	5	14.2
LD_ful	mir157c	25	27	14	5	13.2
LD_ful	mir157c	24	26	14	4	11.3
LD_ful	mir157c	22	26	12	5	15.8
LD_ful	mir157c	26	29	12	5	13
LD_ful	mir157c	21	24	11	4	12.7
LD_ful	mir157c	26	28	12	5	9.7
LD_ful	mir157c	23	26	12	5	14.7
LD_ful	mir157c	23	26	10	4	11
LD_ful	mir157c	23	25	9	4	9
LD_ful	mir157c	22	26	12	6	11.3
LD_ful	mir157c	24	29	12	5
LD_ful	mir157c	24	29	13	5	12.4
LD_ful	mir157c	25	28	14	6	13.5
LD_ful	mir157c	26	28	11	5	11.1
LD_ful	mir157c	24	26	11	4	12
LD_ful	mir157c	22	27	13	5	14.2
LD_ful	mir157d	23	27	15	3	10.7
LD_ful	mir157d	24	28	16	5	14.8
LD_ful	mir157d	26	29	15	5	14.6
LD_ful	mir157d	27	31	15	6	12.5
LD_ful	mir157d	27	31	17	5
LD_ful	mir157d	22	25	13	4	12.5
LD_ful	mir157d	25	28	14	5	11.4
LD_ful	mir157d	21	24	12	4	14
LD_ful	mir157d	22	28	14	5	14.5
LD_ful	mir157d	25	29	12	4	13.7
LD_ful	mir157d	23	28	15	5	13.5
LD_ful	mir157d	25	27	15	5	13.5
LD_ful	mir157d	23	29	14	5	13
LD_ful	mir157d	24	30	16	4	11.6
LD_ful	mir157d	27	31	18	6	13.8
LD_ful	mir157d	28	31	16	6	12.8
LD_ful	mir157d	24	28	15	5	13.7
LD_ful	mir157d	25	28	16	6	12.8
LD_ful	mir157d	22	25	14	4	11.8
LD_ful	mir157d	23	25	14	6	13.4
LD_ful	mir157d	22	26	14	5	13.5
LD_ful	mir157cd	23	26	12	4	14.5
LD_ful	mir157cd	25	29	11	5	13
LD_ful	mir157cd	23	26	13	5	13.7
LD_ful	mir157cd	26	29	12	5	14
LD_ful	mir157cd	26	30	16	6	14.4
LD_ful	mir157cd	24	27	12	4	11.8
LD_ful	mir157cd	23	27	13	5	12.2
LD_ful	mir157cd	21	24	11	5	14.2
LD_ful	mir157cd	22	26	12	5	18
LD_ful	mir157cd	23	25	14	6	13.8
LD_ful	mir157cd	24	27	15	5	14.2
LD_ful	mir157cd	25	26	16	6	11.2
LD_ful	mir157cd	26	29	15	6	13.3
LD_ful	mir157cd	26	29	15	5	13
LD_ful	mir157cd	21	24	12	5	15.2
LD_ful	mir157cd	23	25	14	5	13.4
LD_ful	mir157cd	24	26	16	5	13
LD_ful	mir157cd	25	28	17	7	15
LD_ful	mir157cd	24	27	13	4	13.3
LD_ful	mir157cd	22	25	13	5	16.1
LD_ful	mir157cd	27	30	17	6	12.6
LD_ful	ful-2	29	30	14	5	7.2
LD_ful	ful-2	28	30	12	5	3.5
LD_ful	ful-2	29	32	15	5	5.5
LD_ful	ful-2	31	34	15	5	5.8
LD_ful	ful-2	30	32	16	6	6.5
LD_ful	ful-2	28	30	15	4	4.7
LD_ful	ful-2	30	33	18	6	7.3
LD_ful	ful-2	30	33	14	5	5.5
LD_ful	ful-2	30	32	15	5	4.8
LD_ful	ful-2	29	31	15	4	5.6
LD_ful	ful-2	29	30	15	4	3
LD_ful	ful-2	29	31	14	5	6.1
LD_ful	ful-2	28	30	12	4	6.3
LD_ful	ful-2	29	30	12	4	4
LD_ful	ful-2	30	33	12	4	4.7
LD_ful	ful-2	28	31	13	5	5.3
LD_ful	ful-2	30	32	13	4	4.2
LD_ful	ful-2	28	30	13	4	5.3
LD_ful	ful-2	30	32	16	4	4
LD_ful	ful-2	28	30	13	4	4.3
LD_ful	ful-2	31	33	15	5	4.8
LD_ful	mir157c ful-2	27	31	14	6	7.4
LD_ful	mir157c ful-2	31	33	18	7	9.5
LD_ful	mir157c ful-2	31	34	20	5	6.8
LD_ful	mir157c ful-2	30	33	17	6	6.8
LD_ful	mir157c ful-2	30	32	17	6	7.3
LD_ful	mir157c ful-2	31	33	14	5	5.4
LD_ful	mir157c ful-2	30	33	17	5	6.8
LD_ful	mir157c ful-2	30	33	19	7	9
LD_ful	mir157c ful-2	30	32	16	6	6.8
LD_ful	mir157c ful-2	29	30	13	4	6.8
LD_ful	mir157c ful-2	32	33	17	7	7.2
LD_ful	mir157c ful-2	26	29	13	4	7.5
LD_ful	mir157c ful-2	28	30	14	5	7.3
LD_ful	mir157c ful-2	28	30	12	5	5.8
LD_ful	mir157c ful-2	31	34	19	7	7
LD_ful	mir157c ful-2	30	33	18	6	5.8
LD_ful	mir157c ful-2	31	33	14	4	4.4
LD_ful	mir157c ful-2	27	29	13	5	8.3
LD_ful	mir157c ful-2	28	30	18	6	9.5
LD_ful	mir157c ful-2	28	30	13	5	6.7
LD_ful	mir157c ful-2	28	31	15	4	6
LD_ful	mir157d ful-2	29	32	21	12	12.3
LD_ful	mir157d ful-2	29	32	17	6	7.3
LD_ful	mir157d ful-2	29	31	18	6	8.5
LD_ful	mir157d ful-2	28	31	16	7	8
LD_ful	mir157d ful-2	29	32	16	9	9.4
LD_ful	mir157d ful-2	29	31	16	5	5.7
LD_ful	mir157d ful-2	29	31	18	6	8.5
LD_ful	mir157d ful-2	30	33	16	6	6.5
LD_ful	mir157d ful-2	31	35	20	7	6.7
LD_ful	mir157d ful-2	30	33	17	9	8.3
LD_ful	mir157d ful-2	31	35	22	7	8.5
LD_ful	mir157d ful-2	29	32	17	7	11
LD_ful	mir157d ful-2	29	34	22	15	14.1
LD_ful	mir157d ful-2	30	34	17	6	7.4
LD_ful	mir157d ful-2	29	31	17	6	7.7
LD_ful	mir157d ful-2	30	32	15	6	6
LD_ful	mir157d ful-2	29	34	17	14	16.5
LD_ful	mir157d ful-2	30		15	15	15
LD_ful	mir157d ful-2	29	32	20	9	10
LD_ful	mir157d ful-2	28	31	18	7	8.8
LD_ful	mir157d ful-2	28	30	15	5	6.7
LD_ful	mir157d ful-2	27	29	16	5	7.3
LD_ful	mir157cd ful-2	29	33	21	9	9.8
LD_ful	mir157cd ful-2	27	29	19	8	11.3
LD_ful	mir157cd ful-2	31	34	19	9	8.7
LD_ful	mir157cd ful-2	30	35	15	12	12.8
LD_ful	mir157cd ful-2	30	33	21	10	10.4
LD_ful	mir157cd ful-2	30	33	15	9	10.2
LD_ful	mir157cd ful-2	31	36	20	10	8.7
LD_ful	mir157cd ful-2	30	34	16	15	12.8
LD_ful	mir157cd ful-2	31	34	20	10	6.8
LD_ful	mir157cd ful-2	30	33	17	8	9.9
LD_ful	mir157cd ful-2	28	32	17	9	10.2
LD_ful	mir157cd ful-2	31	34	18	9	6.7
LD_ful	mir157cd ful-2	29	33	21	9	9.5
LD_ful	mir157cd ful-2	29	33	16	8	9.5
LD_ful	mir157cd ful-2	30	32	19	9	10
LD_ful	mir157cd ful-2	31	35	17	10	7.6
LD_ful	mir157cd ful-2	31	37	14	11
LD_ful	mir157cd ful-2	31	33	19	10	11.4
LD_ful	mir157cd ful-2	29	37	18	15	12
LD_ful	mir157cd ful-2	26	28	14	5	8.1
LD_ful	mir157cd ful-2	29	32	19	11
LD_ful	mir157cd ful-2	26	28	14	6	8.5
LD_AYA	Col-0	24	28	12	4	12.7
LD_AYA	Col-0	30	35	16	5	11
LD_AYA	Col-0	29	33	17	4	9
LD_AYA	Col-0	28	33	15	5	10.9
LD_AYA	Col-0	25	30	17	4	12.7
LD_AYA	Col-0	24	28	14	4	10
LD_AYA	Col-0	28	33	16	4	12.7
LD_AYA	Col-0	29	32	15	5	12
LD_AYA	Col-0	28	32	16	4	12.1
LD_AYA	Col-0	24	28	15	4	12.7
LD_AYA	Col-0	27	31	16	4	11.8
LD_AYA	Col-0	26	30	13	3	11
LD_AYA	Col-0	26	30	15	4	10.7
LD_AYA	Col-0	29	34	18	4	11.3
LD_AYA	Col-0	28	34	14	3	8.3
LD_AYA	Col-0	24	28	14	4	12
LD_AYA	Col-0	31	36	19	5	11.2
LD_AYA	Col-0	30	34	19	6	12
LD_AYA	Col-0	32	37	23	6	11.2
LD_AYA	Col-0	28	32	14	3	9.2
LD_AYA	Col-0	27	31	16	4	11.7
LD_AYA	Col-0	27	31	16	5	9.4
LD_AYA	Col-0	30	36	21	6	11
LD_AYA	Col-0	27	31	18	6	12.3
LD_AYA	ft-10 tsf-1	45		53	15	26.7
LD_AYA	ft-10 tsf-1	46	57	52	15	27.3
LD_AYA	ft-10 tsf-1	43	54	56	15	21.7
LD_AYA	ft-10 tsf-1	45	57	48	16	26.5
LD_AYA	ft-10 tsf-1	43	54	53	15	22.2
LD_AYA	ft-10 tsf-1	41	54	53	17	26
LD_AYA	ft-10 tsf-1	46	57	55	16	21.5
LD_AYA	ft-10 tsf-1	43	59	52	16	24
LD_AYA	ft-10 tsf-1	45	59	54	17	27.8
LD_AYA	ft-10 tsf-1	42	51	53	16	21.4
LD_AYA	ft-10 tsf-1	45	56	49	16	25
LD_AYA	ft-10 tsf-1	41	51	43	15	24.7
LD_AYA	ft-10 tsf-1	44	55	50	17	29.5
LD_AYA	ft-10 tsf-1	43	52	51	17	27.3
LD_AYA	ft-10 tsf-1	43	54	50	18	23
LD_AYA	ft-10 tsf-1	46	58	53	17	28.7
LD_AYA	ft-10 tsf-1	46	60	53	19	26.8
LD_AYA	ft-10 tsf-1	45	55	55	16	27.8
LD_AYA	ft-10 tsf-1	44	56	54	17	31.7
LD_AYA	ft-10 tsf-1	43	55	50	16	25
LD_AYA	ft-10 tsf-1	43	55	56	16	25
LD_AYA	ft-10 tsf-1	46	57	56	16	26.3
LD_AYA	ft-10 tsf-1	42	54	51	16	21.2
LD_AYA	ft-10 tsf-1	45	57	53	15	30.5
LD_AYA	spl15-1	32	36	21	5	9.8
LD_AYA	spl15-1	28	31	15	4	8.8
LD_AYA	spl15-1	26	29	16	3	9.5
LD_AYA	spl15-1	29	34	21	5	9.5
LD_AYA	spl15-1	30	33	18	3	8.6
LD_AYA	spl15-1	27	31	18	5	8.6
LD_AYA	spl15-1	27	31	18	5	10
LD_AYA	spl15-1	30	35	20	5	8.7
LD_AYA	spl15-1	26	30	17	4	10.8
LD_AYA	spl15-1	26	29	16	4	8.5
LD_AYA	spl15-1	27	32	15	3	6.3
LD_AYA	spl15-1	28	32	21	5	9.7
LD_AYA	spl15-1	29	33	20	5	9.1
LD_AYA	spl15-1	29	33	22	5	9
LD_AYA	spl15-1	34	37	23	5	9.5
LD_AYA	spl15-1	29	33	19	5	9.5
LD_AYA	spl15-1	29	33	20	5	9.3
LD_AYA	spl15-1	29	33	21	5	10.7
LD_AYA	spl15-1	29	34	23	5	7.5
LD_AYA	spl15-1	27	31	18	4	7.2
LD_AYA	spl15-1	29	33	22	5	10.5
LD_AYA	spl15-1	25	30	16	4	9.5
LD_AYA	spl15-1	28	31	19	3	6.3
LD_AYA	spl15-1	25	29	15	3	8.4
LD_AYA	spl15-1 ft-10 tsf-1	55	68	88	17	26
LD_AYA	spl15-1 ft-10 tsf-1	58	71	90	14	22.5
LD_AYA	spl15-1 ft-10 tsf-1	76	84	88	14	17.7
LD_AYA	spl15-1 ft-10 tsf-1	66	79		19	21.8
LD_AYA	spl15-1 ft-10 tsf-1	55	64	80	15	24.3
LD_AYA	spl15-1 ft-10 tsf-1	71	80	63	15	15.4
LD_AYA	spl15-1 ft-10 tsf-1	61	75	81	16	30.5
LD_AYA	spl15-1 ft-10 tsf-1	60	74	83	14	28.8
LD_AYA	spl15-1 ft-10 tsf-1	61	76	88	17	26.4
LD_AYA	spl15-1 ft-10 tsf-1	62		64	14	26.5
LD_AYA	spl15-1 ft-10 tsf-1	61	77	89	16	27
LD_AYA	spl15-1 ft-10 tsf-1	57	70	85	14	23.5
LD_AYA	spl15-1 ft-10 tsf-1	56	74	84	18	29
LD_AYA	spl15-1 ft-10 tsf-1	61	79	84	18	28.7
LD_AYA	spl15-1 ft-10 tsf-1	67	78	78	13	19.6
LD_AYA	spl15-1 ft-10 tsf-1	72	85	87	16	19.8
LD_AYA	spl15-1 ft-10 tsf-1	62	70	89	15	21
LD_AYA	spl15-1 ft-10 tsf-1	65	79	75	20	25.5
LD_AYA	spl15-1 ft-10 tsf-1	68	81	68	18	20.3
LD_AYA	spl15-1 ft-10 tsf-1	68	79		16	14.5
LD_AYA	spl15-1 ft-10 tsf-1	77	90	80	17	17.8
LD_AYA	spl15-1 ft-10 tsf-1	56	65	85	16	14.3
LD_AYA	spl15-1 ft-10 tsf-1	65	76		15	18.5

## Sheet: Raw data SD
Experiment	Genotype	DTB	DTF	RLN	CLN	Height
SD1	Col-0	57	66	54	7	14.3
SD1	Col-0	60	67	52	9	17.5
SD1	Col-0	61	68	58	8	15.3
SD1	Col-0	60	76	57	8	21.2
SD1	Col-0	60	73	52	7	18.4
SD1	Col-0	61	70	52	9	13.8
SD1	Col-0	62	68	55	7	16.1
SD1	Col-0	65	76	49	7	18
SD1	Col-0	65	80	64	9	22.2
SD1	Col-0	66	78	54	10	17.8
SD1	Col-0	66	75	51	6	18.7
SD1	Col-0	67	84	60	10
SD1	Col-0	68	84	59	10
SD1	mir157abc	53	64	45	12	22.5
SD1	mir157abc	59	77	47	13	28.5
SD1	mir157abc	57	72	40	9	20.3
SD1	mir157abc	60	72	45	11	25.5
SD1	mir157abc	60	79	50	11	24.5
SD1	mir157abc	60	71	42	11	22.5
SD1	mir157abc	61	72	48	10	20.3
SD1	mir157abc	64	72	52	10	20.5
SD1	mir157abc	67	79	54	12
SD1	mir157abc	66	82	53	10
SD1	mir157cd	50	63	42	13	28.9
SD1	mir157cd	50	59	41	12	26.5
SD1	mir157cd	52	63	49	13	20.4
SD1	mir157cd	54	67	51	15	18
SD1	mir157cd	54	66	49	14	23.3
SD1	mir157cd	55	68	46	14	21.3
SD1	mir157cd	55	67	48	12	21.5
SD1	mir157cd	55	67	52	14	22.3
SD1	mir157cd	55	64	54	14	22.2
SD1	mir157cd	55	69	51	14	17.3
SD1	mir157cd	56	66	52	14	21.7
SD1	mir157cd	61	75	59	16	26
SD1	rSPL15	45	61	16	13	28.8
SD1	rSPL15	48	71	19	18	30.3
SD1	rSPL15	47	63	20	15	26.5
SD1	rSPL15	47	65	18	16	27
SD1	rSPL15	48	71	21	13	27.4
SD1	rSPL15	46	65	16	15
SD1	rSPL15	48	68	16	16
SD1	rSPL15	49	66	21	17	28.2
SD1	rSPL15	50	73	23	18	29.7
SD1	rSPL15	50	74	23	18	30.8
SD1	rSPL15	53	76	28	13	26.5
SD_mir157cdspl15	Col-0	56	67	63	10	20.5
SD_mir157cdspl15	Col-0	58	74	56	9	24.2
SD_mir157cdspl15	Col-0	54	67	58	9	22.3
SD_mir157cdspl15	Col-0	52	67	53	9	19.7
SD_mir157cdspl15	Col-0	59	69	63	10	18.5
SD_mir157cdspl15	Col-0	55	67	59	9	20.3
SD_mir157cdspl15	Col-0	59	67			16.4
SD_mir157cdspl15	Col-0	56	67	57	9	23.4
SD_mir157cdspl15	Col-0	61	80	55	9	25.6
SD_mir157cdspl15	Col-0	61		54	10
SD_mir157cdspl15	Col-0	59	79	56	10	20.3
SD_mir157cdspl15	Col-0	57	76	53	9	23.3
SD_mir157cdspl15	Col-0	59	78	58	10	24.5
SD_mir157cdspl15	Col-0	55	63	59	9	22.8
SD_mir157cdspl15	Col-0	55	67	59	10	18.6
SD_mir157cdspl15	Col-0	54	70	59	9	17.6
SD_mir157cdspl15	Col-0	53	61	57	9	22.2
SD_mir157cdspl15	Col-0	53	63	59	9	22.7
SD_mir157cdspl15	mir156ac	56	67	62	10	24.5
SD_mir157cdspl15	mir156ac	59	69	66	8	26.8
SD_mir157cdspl15	mir156ac	57	67	56	8	25
SD_mir157cdspl15	mir156ac	58	67	57	9	25.7
SD_mir157cdspl15	mir156ac	54	67	56	10	23.2
SD_mir157cdspl15	mir156ac	55	70	58	9	28.5
SD_mir157cdspl15	mir156ac	59	74	54	11	28.1
SD_mir157cdspl15	mir156ac	57	78	53		24.2
SD_mir157cdspl15	mir156ac	59	70	62	11	27.4
SD_mir157cdspl15	mir156ac	67	82	70	10
SD_mir157cdspl15	mir156ac	59	70	56	10	28.8
SD_mir157cdspl15	mir156ac	59	69	62	9	30.4
SD_mir157cdspl15	mir156ac	61	79	71	9	29.3
SD_mir157cdspl15	mir156ac	59	67	58	9	21.2
SD_mir157cdspl15	mir156ac	61	75	66	10	31.3
SD_mir157cdspl15	mir156ac	59	75	59	9	21.7
SD_mir157cdspl15	mir156ac	61	76	61	11	27.4
SD_mir157cdspl15	mir156ac	58	71	73	9	24
SD_mir157cdspl15	mir156ac spl15-1	78	95	91	11	21.3
SD_mir157cdspl15	mir156ac spl15-1	78	98	94	12	21.8
SD_mir157cdspl15	mir156ac spl15-1	85	97	98	10	22.3
SD_mir157cdspl15	mir156ac spl15-1	89	108	94	16
SD_mir157cdspl15	mir156ac spl15-1	90	104	95	13	26.8
SD_mir157cdspl15	mir156ac spl15-1	86	107	99	13	21.4
SD_mir157cdspl15	mir156ac spl15-1	77	93	106	9	22.4
SD_mir157cdspl15	mir156ac spl15-1	78	87	98	8	15.5
SD_mir157cdspl15	mir156ac spl15-1	74	96	91	13	24.8
SD_mir157cdspl15	mir156ac spl15-1	77	96	91	12	22.5
SD_mir157cdspl15	mir156ac spl15-1	83	96	92	13	21.2
SD_mir157cdspl15	mir156ac spl15-1	89	106	101	13	24.1
SD_mir157cdspl15	mir156ac spl15-1	81	97	89	11	23.1
SD_mir157cdspl15	mir156ac spl15-1	79	97	83	11	22
SD_mir157cdspl15	mir156ac spl15-1	79	98	94	12	26.1
SD_mir157cdspl15	mir156ac spl15-1	105		111	14
SD_mir157cdspl15	mir156ac spl15-1	77	97	87	11	27.7
SD_mir157cdspl15	mir156ac spl15-1	75	93	85	10	19.5
SD_mir157cdspl15	mir157c	53	63	45	11	24.7
SD_mir157cdspl15	mir157c	54	63	52	11	27
SD_mir157cdspl15	mir157c	49	57	42	11	28.4
SD_mir157cdspl15	mir157c	48	59	45	11	23.5
SD_mir157cdspl15	mir157c	55	63	45	10	24.2
SD_mir157cdspl15	mir157c	54	61	48	9	20.4
SD_mir157cdspl15	mir157c	49	58	44	11	28.3
SD_mir157cdspl15	mir157c	54	63	47	11	28.5
SD_mir157cdspl15	mir157c	49	56	51	10	22.3
SD_mir157cdspl15	mir157c	52	59	47	11	25.6
SD_mir157cdspl15	mir157c	49	59	43	12	19.4
SD_mir157cdspl15	mir157c	48	56	46	11	25.7
SD_mir157cdspl15	mir157c	50	58	45	11	23.8
SD_mir157cdspl15	mir157c	48	59	43	11	26.5
SD_mir157cdspl15	mir157c	54	63	48	11	26.3
SD_mir157cdspl15	mir157c	53	61	43	9	27.8
SD_mir157cdspl15	mir157c	51	59	43	10	25.4
SD_mir157cdspl15	mir157c	47	54	40	11	24.7
SD_mir157cdspl15	mir157c spl15-1	56	70	73	9	15
SD_mir157cdspl15	mir157c spl15-1	59	67	78	10	16.5
SD_mir157cdspl15	mir157c spl15-1	63	72	81	10	19.3
SD_mir157cdspl15	mir157c spl15-1	58	63	69	10	17.2
SD_mir157cdspl15	mir157c spl15-1	67	76	81	9	13.5
SD_mir157cdspl15	mir157c spl15-1	61	74	81	9	17.3
SD_mir157cdspl15	mir157c spl15-1	59	67	77	11	17.1
SD_mir157cdspl15	mir157c spl15-1	61	74	75	10	22
SD_mir157cdspl15	mir157c spl15-1	59	67	72	11	18.3
SD_mir157cdspl15	mir157c spl15-1	61	70	90	10	16.7
SD_mir157cdspl15	mir157c spl15-1	63	72	77	10
SD_mir157cdspl15	mir157c spl15-1	67	73	80	9	17
SD_mir157cdspl15	mir157c spl15-1	69	76	74	11	13.8
SD_mir157cdspl15	mir157c spl15-1	67	72	81	11	19.4
SD_mir157cdspl15	mir157c spl15-1	67	84	73	10	20.5
SD_mir157cdspl15	mir157c spl15-1	59	67	71	11	16.2
SD_mir157cdspl15	mir157c spl15-1	61	69	82	10	18.7
SD_mir157cdspl15	mir157c spl15-1	61	74	80	11	24.6
SD_mir157cdspl15	mir157cd	48	59	54	15	25.1
SD_mir157cdspl15	mir157cd	51	61	52	17	27.4
SD_mir157cdspl15	mir157cd	48	59	53	14	23.7
SD_mir157cdspl15	mir157cd	50	58	53	15	24.6
SD_mir157cdspl15	mir157cd	48	59	55	15	23
SD_mir157cdspl15	mir157cd	47	57	54	14	22.9
SD_mir157cdspl15	mir157cd	48	57	53	15	22.7
SD_mir157cdspl15	mir157cd	48	57	50	15	27
SD_mir157cdspl15	mir157cd	49	59	52	14	25.9
SD_mir157cdspl15	mir157cd	49	61	54	16	26
SD_mir157cdspl15	mir157cd	46	55	48	16	25.1
SD_mir157cdspl15	mir157cd	51	59	55	14	24.7
SD_mir157cdspl15	mir157cd	49	61	54	15	26.8
SD_mir157cdspl15	mir157cd	45	54	47	14	23.7
SD_mir157cdspl15	mir157cd	54	63	60	15	28.3
SD_mir157cdspl15	mir157cd	49	59	53	14	23.3
SD_mir157cdspl15	mir157cd	48	59	53	16	25.4
SD_mir157cdspl15	mir157cd	47	56	51	15	25.3
SD_mir157cdspl15	mir157cd spl15-1	59	70	80	10	19.3
SD_mir157cdspl15	mir157cd spl15-1	59	76	70	10	18
SD_mir157cdspl15	mir157cd spl15-1	61	70	102	12	22.5
SD_mir157cdspl15	mir157cd spl15-1	70	76	89	11	23.3
SD_mir157cdspl15	mir157cd spl15-1	63	73	83	10	12.1
SD_mir157cdspl15	mir157cd spl15-1	63	71	80	10	18.3
SD_mir157cdspl15	mir157cd spl15-1	59	70	87	12	22.5
SD_mir157cdspl15	mir157cd spl15-1	59	67	85	11	21.5
SD_mir157cdspl15	mir157cd spl15-1	61	80	80	11	22
SD_mir157cdspl15	mir157cd spl15-1	61	69	99	13	19.5
SD_mir157cdspl15	mir157cd spl15-1	61	73	92	14	27.2
SD_mir157cdspl15	mir157cd spl15-1	63	67	91	13	20.3
SD_mir157cdspl15	mir157cd spl15-1	59	67	78	11	18.7
SD_mir157cdspl15	mir157cd spl15-1	67	72	88	10	22.5
SD_mir157cdspl15	mir157cd spl15-1	69	78	87	11	19.6
SD_mir157cdspl15	mir157cd spl15-1	73	81	117	14
SD_mir157cdspl15	mir157cd spl15-1	57	67	70	10	18.2
SD_mir157cdspl15	mir157cd spl15-1	61	72	86	10	21
SD_mir157cdspl15	spl15-1	85	106	98	11	19.3
SD_mir157cdspl15	spl15-1	94	107	108	11
SD_mir157cdspl15	spl15-1	98	108	126	12
SD_mir157cdspl15	spl15-1	82	93	119	11	17.7
SD_mir157cdspl15	spl15-1	94	104	99	8	10
SD_mir157cdspl15	spl15-1	83	91	96	11	17.3
SD_mir157cdspl15	spl15-1	81	97	95	11	23.4
SD_mir157cdspl15	spl15-1	85	93	97	10	16.7
SD_mir157cdspl15	spl15-1	88	101	90	13	21.6
SD_mir157cdspl15	spl15-1	104		111	14
SD_mir157cdspl15	spl15-1	80	91	99	9	18.7
SD_mir157cdspl15	spl15-1	96	107	106	11	17.8
SD_mir157cdspl15	spl15-1	87	105	104	11	22.3
SD_mir157cdspl15	spl15-1	84	92	88	12	14.5
SD_mir157cdspl15	spl15-1	95	108	109	13
SD_mir157cdspl15	spl15-1	89	98	90	13	20
SD_mir157cdspl15	spl15-1	87	102	117	11	17.3
SD_mir157cdspl15	spl15-1	84	109	89	12	17.3
SD_spl4	Col-0	61	74	58	8	19.7
SD_spl4	Col-0	60	77	60	7	17.9
SD_spl4	Col-0	58	76	55	9	12.2
SD_spl4	Col-0	57	69	58	9	22.9
SD_spl4	Col-0	55	71	57	9	22.3
SD_spl4	Col-0	59	69	61	8	11.1
SD_spl4	Col-0	56	65	55	8	18.5
SD_spl4	Col-0	57	66	56	8	16.3
SD_spl4	Col-0	58	69	68	8	22
SD_spl4	Col-0	57	66	59	8	20.6
SD_spl4	Col-0	61	74	57	9	20.6
SD_spl4	Col-0	59	69	64	8	20.5
SD_spl4	Col-0	61	74	59	9	21.7
SD_spl4	Col-0	59	73	63	9	25.6
SD_spl4	Col-0	56	66	61	10	22.5
SD_spl4	Col-0	55	66	58	8	21
SD_spl4	Col-0	59	74	58	9	17
SD_spl4	mir157c	50	59	42	11	22.7
SD_spl4	mir157c	58	68	51	10	29.8
SD_spl4	mir157c	56	70	56	11	28.5
SD_spl4	mir157c	54	66	49	12	28.3
SD_spl4	mir157c	48	59	39	10	24.4
SD_spl4	mir157c	54	65	47	11	25.4
SD_spl4	mir157c	52	62	42	11	23.7
SD_spl4	mir157c	50	59	40	10
SD_spl4	mir157c	52	63	43	11	23.2
SD_spl4	mir157c	49	60	43	11	27.6
SD_spl4	mir157c	58	68	47	10	22.8
SD_spl4	mir157c	54	68	45	11	25.2
SD_spl4	mir157c	60	74	53	12	29.2
SD_spl4	mir157c	51	62	41	10	27.5
SD_spl4	mir157c	52	62	42	11	26.4
SD_spl4	mir157c	52	63	41	11	25.3
SD_spl4	mir157c	52	61	42	10
SD_spl4	spl4	69	88	71	15	25.3
SD_spl4	spl4	61	78	67	17	32.7
SD_spl4	spl4	66	86	72	16	31.7
SD_spl4	spl4	63	85	69	18	28.9
SD_spl4	spl4	66	77	72	17	26
SD_spl4	spl4	62	76	69	17	27.4
SD_spl4	spl4	60	76	65	16	30.3
SD_spl4	spl4	66	91	70	16	27.5
SD_spl4	spl4	61	77	75	15	30
SD_spl4	spl4	65	79	68	15	23.5
SD_spl4	spl4	63	83	73	15	22.7
SD_spl4	spl4	64	77	72	17	22.6
SD_spl4	spl4	66	86	77	18	31.8
SD_spl4	spl4	67	84	69	16	26.3
SD_spl4	spl4	61	80	67	15	25.2
SD_spl4	spl4	65	81	74	16	30
SD_spl4	spl15-1	94	103	113	12	22
SD_spl4	spl15-1	82	93	101	11	17.5
SD_spl4	spl15-1	89	101	101	13	21.8
SD_spl4	spl15-1	86	95	103	13	19.1
SD_spl4	spl15-1	91	101	111	12	16.1
SD_spl4	spl15-1	87	107	102	11	15.5
SD_spl4	spl15-1	97	112	112	12	16.2
SD_spl4	spl15-1	95	105	124	11	14.9
SD_spl4	spl15-1	92	101	124	11	16.5
SD_spl4	spl15-1	89	99	99	13	14.6
SD_spl4	spl15-1	96	111	106	16	11.1
SD_spl4	spl15-1	103	112	110	12	10.8
SD_spl4	spl15-1	97	105	105	11	13.3
SD_spl4	spl15-1	93	106	105	10	11.8
SD_spl4	spl15-1	91	105	102	11	13.7
SD_spl4	spl15-1	96	107	108	11	12.6
SD_spl4	spl15-1	96	112	115	12	13.8
SD_spl4	spl4 spl15-1	108	119	136	15	18.2
SD_spl4	spl4 spl15-1	101	112	109	13	14.9
SD_spl4	spl4 spl15-1	112	124	125	15	15
SD_spl4	spl4 spl15-1	100	110	118	14	5.7
SD_spl4	spl4 spl15-1	109		122	18	8.9
SD_spl4	spl4 spl15-1	105	116	130	14	8.2
SD_spl4	spl4 spl15-1	124		150	15
SD_spl4	spl4 spl15-1	108	119	132	18	12.6
SD_spl4	spl4 spl15-1	92	101	113	16	12.4
SD_spl4	spl4 spl15-1	94	101	116	13	8.8
SD_spl4	spl4 spl15-1	99	110	119	17	11.4
SD_spl4	spl4 spl15-1	114		144	19
SD_spl4	spl4 spl15-1	105	115	130	15	5.3
SD_spl4	spl4 spl15-1	123		139	19
SD_spl4	spl4 spl15-1	122		132	19
SD_spl4	spl4 spl15-1	98	106	118	17	10.7
SD_spl4	spl4 spl15-1	110	118	143	18	10.4
SD_spl4	mir157c spl4 spl15-1	83	94	86	20	20.2
SD_spl4	mir157c spl4 spl15-1	86	100	87	24	18.8
SD_spl4	mir157c spl4 spl15-1	85	100	94	24	18
SD_spl4	mir157c spl4 spl15-1	86	97	94	21	12.2
SD_spl4	mir157c spl4 spl15-1	79	89	85	20	19.6
SD_spl4	mir157c spl4 spl15-1	94	108	92	23	17
SD_spl4	mir157c spl4 spl15-1	90	106	88	22	17.5
SD_spl4	mir157c spl4 spl15-1	89	102	101	20	12.7
SD_spl4	mir157c spl4 spl15-1	84	100	84	22	19.6
SD_spl4	mir157c spl4 spl15-1	81	96	85	24	20.6
SD_spl4	mir157c spl4 spl15-1	76	89	97	22	19.4
SD_spl4	mir157c spl4 spl15-1	78	105	83	23	19.2
SD_spl4	mir157c spl4 spl15-1	91	107	97	27	19.6
SD_spl4	mir157c spl4 spl15-1	93	104	108	20	13.4
SD_spl4	mir157c spl4 spl15-1	79	100	90	21	14.6
SD_spl4	mir157c spl4 spl15-1	81	95	85	22	22.3
SD_spl4	mir157c spl4 spl15-1	82	99	97	23	23.1
SD_spl4	mir157c spl4 spl15-1	93	105	113	20	22.4
SD_ful	Col-0	59	68	66	9	21
SD_ful	Col-0	60	72	53	9	27.2
SD_ful	Col-0	55	65	61	9	22.8
SD_ful	Col-0	61	73	58	8	23.7
SD_ful	Col-0	61	70	62	9	26.5
SD_ful	Col-0	59	68	51	7	20.2
SD_ful	Col-0	60	74	57	10	25.6
SD_ful	Col-0	56	63	49	9	26.3
SD_ful	Col-0	57	64	53	9	26
SD_ful	Col-0	65	75	64	9	24.2
SD_ful	Col-0	54	62	51	9	24.4
SD_ful	Col-0	55	63	53	10	17.3
SD_ful	Col-0	58	67	58
SD_ful	ful-2	75	95	71	19	24
SD_ful	ful-2	75	95	70	21	26.6
SD_ful	ful-2	68	95	59	20	26.8
SD_ful	ful-2	61	78	53	17	25.5
SD_ful	ful-2	69	94	67	22	26.8
SD_ful	ful-2	70	96	58	17	25.3
SD_ful	ful-2	68	99	54	19	26
SD_ful	ful-2	83	112	71	22	27.2
SD_ful	ful-2	83	105	65	23	24.8
SD_ful	ful-2	64	87	57	16	18.5
SD_ful	ful-2	80	102	64	19	21.8
SD_ful	ful-2	93	117	71	26
SD_ful	ful-2	68	92	64	18	18.7
SD_ful	ful-2	65	97	70	26	27.3
SD_ful	mir157c	52	61	43	11	28.7
SD_ful	mir157c	60	67	52	11	25.6
SD_ful	mir157c	53	64	48	11	28.3
SD_ful	mir157c	52	60	44	12	25.5
SD_ful	mir157c	50	59	46	10	28.4
SD_ful	mir157c	53	62	44	10	27.6
SD_ful	mir157c	55	67	50	14	30.7
SD_ful	mir157c	56	64	50	11	23.3
SD_ful	mir157c	56	64	54	11	24.7
SD_ful	mir157c	59	65	55	11	25.2
SD_ful	mir157c	54	62	53	13	28.7
SD_ful	mir157c	55	64	57	12	28
SD_ful	mir157c	54	62	51	10	23.8
SD_ful	mir157c ful-2	86	107	73	29	19.5
SD_ful	mir157c ful-2	83	105	55	30	28.7
SD_ful	mir157c ful-2	67	99	55	28	32.5
SD_ful	mir157c ful-2	58	99	46	32	37
SD_ful	mir157c ful-2	67	102	51	29	40
SD_ful	mir157c ful-2	65	96	44	29	34.7
SD_ful	mir157c ful-2	71	102	54	28	30.5
SD_ful	mir157c ful-2	78	103	59	30	40
SD_ful	mir157c ful-2	67	98	62	26	29.5
SD_ful	mir157c ful-2	70	90	68	24	29.8
SD_ful	mir157c ful-2	70	97	61	28	31.5
SD_ful	mir157c ful-2	68	95	57	28	34.5
SD_ful	mir157c ful-2	62	88		21	30.5
SD_ful	mir157c ful-2	71	96	59	23	28.4
SD_ful	mir157c ful-2	67	107	55	29	30.5
SD_ful	mir157cd	53	66	47	17	32
SD_ful	mir157cd	56	67		14	26.4
SD_ful	mir157cd	55	64	61	15	25.4
SD_ful	mir157cd	58	69	55	13	29
SD_ful	mir157cd	51	63	58	15	26.7
SD_ful	mir157cd	54	63	55	17	28.1
SD_ful	mir157cd	54	63	53	15	27.4
SD_ful	mir157cd	55	66	58	16	28.8
SD_ful	mir157cd	56	67	53	14	29.5
SD_ful	mir157cd	51	61	55	15	29.2
SD_ful	mir157cd	53	63	55	13	28.8
SD_ful	mir157cd	56	69	58	16	29.1
SD_ful	mir157cd	56	67	55	15	27
SD_ful	mir157cd	59	71	53	16	36.7
SD_ful	mir157cd	55	68	55	15	28.7
SD_ful	mir157cd ful-2	68	99	64	31	40.5
SD_ful	mir157cd ful-2	69	94	70	28	35.5
SD_ful	mir157cd ful-2	64	91	63	33	33.4
SD_ful	mir157cd ful-2	68	104	68	50	45
SD_ful	mir157cd ful-2	67	95	65	31	37.8
SD_ful	mir157cd ful-2	67	94	60	34	39
SD_ful	mir157cd ful-2	71	100	67	40	30
SD_ful	mir157cd ful-2	68	92	72	37	35
SD_ful	mir157cd ful-2	69	94	69	35	35.8
SD_ful	mir157cd ful-2	71		63
SD_ful	mir157cd ful-2	66	90	71	29	30.6
SD_ful	mir157cd ful-2	69	95	63	34	35
SD_ful	mir157cd ful-2	64	117	67	50	41.5
SD_ful	mir157cd ful-2	68	90	68	25	37.2
SD_ful	mir157d	55	68	71	14	25.8
SD_ful	mir157d	62	80	69	14	33.7
SD_ful	mir157d	58	68	67	12	23.5
SD_ful	mir157d	63	73	77	12	32
SD_ful	mir157d	60	72	73	13	28.6
SD_ful	mir157d	59	68	64	14	29.3
SD_ful	mir157d	52	63	59	13	28.5
SD_ful	mir157d	56	66	63	13	30.2
SD_ful	mir157d	57	66	63	14	28.7
SD_ful	mir157d	57	69	68	12	31.2
SD_ful	mir157d	55	65	57	12	30.2
SD_ful	mir157d	55	68	63	14	32.4
SD_ful	mir157d	58	68	62	12	30.5
SD_ful	mir157d ful-2	69	99	76	36	32.4
SD_ful	mir157d ful-2	75	92	73	31	28.3
SD_ful	mir157d ful-2	76	99	73	30	29
SD_ful	mir157d ful-2	68	94	57	29	33.3
SD_ful	mir157d ful-2	66	94	67	33	29.8
SD_ful	mir157d ful-2	68	87	76	26	32.5
SD_ful	mir157d ful-2	75	111	78	48	36
SD_ful	mir157d ful-2	68	91	66	23	28.2
SD_ful	mir157d ful-2	68	93	64	28	31
SD_ful	mir157d ful-2	66	85	66	30	35.5
SD_ful	mir157d ful-2	64	90	61	36	40
SD_ful	mir157d ful-2	70	93	60	29	31.5
SD_ful	mir157d ful-2	67	115	71	49
SD_ful	mir157d ful-2	70	96	77	32	31.8
SD_ful	mir157d ful-2	70	90	78	25	28.5
SD_AYA	Col-0	59	76	60	11	22.4
SD_AYA	Col-0	59	67	62	9	19
SD_AYA	Col-0	55	65	55	8	20.4
SD_AYA	Col-0	55	62	58	10	24
SD_AYA	Col-0	57		52	8	21.8
SD_AYA	Col-0	56	67	51	8	19.2
SD_AYA	Col-0	55	62	54	8	21
SD_AYA	Col-0	61	71	57	8	21.5
SD_AYA	Col-0	52	61	54	9	20.3
SD_AYA	Col-0	58	66	60	10	23.4
SD_AYA	Col-0	56	71	59	8	21.5
SD_AYA	Col-0	59	76	60	9	21
SD_AYA	Col-0	59	71	51	10	22.5
SD_AYA	Col-0	54	62	54	9	19.5
SD_AYA	Col-0	62	67	55	8	22.3
SD_AYA	Col-0	57		61	9	24
SD_AYA	Col-0	59	71	60	8	21.4
SD_AYA	Col-0	57	64	58	10	21.2
SD_AYA	Col-0	55	65	57	9	20.7
SD_AYA	Col-0	56	78	59	10	19.6
SD_AYA	Col-0		79		8	20.8
SD_AYA	Col-0	57	76	56	9	20.7
SD_AYA	Col-0	55	65	55	9	22.7
SD_AYA	ft-10 tsf-1	68	78	59	12	26.5
SD_AYA	ft-10 tsf-1	56	74	59	13	26.7
SD_AYA	ft-10 tsf-1	59	76	63	11	29
SD_AYA	ft-10 tsf-1	56	76	61	12	29.5
SD_AYA	ft-10 tsf-1	55	76	61	11	21
SD_AYA	ft-10 tsf-1	55	76	62	13	29
SD_AYA	ft-10 tsf-1	56	76	39	13	28.5
SD_AYA	ft-10 tsf-1	58	79	62	13	29.4
SD_AYA	ft-10 tsf-1	56	67	69	14	27
SD_AYA	ft-10 tsf-1	55	76	61	13	30.8
SD_AYA	ft-10 tsf-1	55	65	63	12	24.7
SD_AYA	ft-10 tsf-1	61	78		15	29
SD_AYA	ft-10 tsf-1	71	85	66	12	29
SD_AYA	ft-10 tsf-1	55	71	60	12	26.3
SD_AYA	ft-10 tsf-1	55	71	56	11	26.5
SD_AYA	ft-10 tsf-1	52	76	52	13	29.5
SD_AYA	ft-10 tsf-1	68	84	61	10	26.8
SD_AYA	ft-10 tsf-1	58	71	61	12	21.5
SD_AYA	ft-10 tsf-1	56	67	58	14	29.8
SD_AYA	ft-10 tsf-1	55	84	64	13	32
SD_AYA	ft-10 tsf-1	56	67	60	11	23.4
SD_AYA	mir156ac	62	79	59	9	24.6
SD_AYA	mir156ac	60	79	59	10	24
SD_AYA	mir156ac	56	68	53	8	20
SD_AYA	mir156ac	68	82	56	10	22.8
SD_AYA	mir156ac	58	78	48	9	19.3
SD_AYA	mir156ac	57	76	49	10	25.5
SD_AYA	mir156ac	63	84	57	10	21.5
SD_AYA	mir156ac	55	65	58	9	20.8
SD_AYA	mir156ac	56	76	58	10	21
SD_AYA	mir156ac	55	67	58	11	22.3
SD_AYA	mir156ac	57	74	60	9	19.5
SD_AYA	mir156ac	62	78	60	9	20.7
SD_AYA	mir156ac	56	71	53	8	22.3
SD_AYA	mir156ac	62	71	57	10	26
SD_AYA	mir156ac	61	72	59	9	21
SD_AYA	mir156ac	60	72	52	9	24
SD_AYA	mir156ac	58	78	59
SD_AYA	mir156ac	59	74	54	10	27.3
SD_AYA	mir156ac	59	67	60	8	22
SD_AYA	mir156ac	59	67	60	9	19
SD_AYA	mir156ac	64	77	49	8	21.3
SD_AYA	mir156ac	58	66	54	8	20.8
SD_AYA	mir156ac	60	76	55	9	24.5
SD_AYA	mir156ac	61	71	58	8	22.8
SD_AYA	mir157c	43	55	40	10	24.2
SD_AYA	mir157c	57	68	41	10	25
SD_AYA	mir157c	50	62	43	12	26.4
SD_AYA	mir157c	57	65	40	10	23.3
SD_AYA	mir157c	47	55	41	10	23.2
SD_AYA	mir157c	46	56	33	10	23
SD_AYA	mir157c	52	61	40	11	23.7
SD_AYA	mir157c	52	62	42	11	25
SD_AYA	mir157c	49	56	43	11	20.7
SD_AYA	mir157c	52	62	42	11	20
SD_AYA	mir157c	48	56	39	11	17.8
SD_AYA	mir157c	48	56	41	12	24.5
SD_AYA	mir157c	48	58	42	11	21
SD_AYA	mir157c	52	58	38	9	19.7
SD_AYA	mir157c	47	54	40	11	17.5
SD_AYA	mir157c	62	71	50	10	20
SD_AYA	mir157c	49	59	39	10	22
SD_AYA	mir157c	56	67	42	14	23.2
SD_AYA	mir157c	49	58	45	11	18.8
SD_AYA	mir157c	49	58	41	11	21.8
SD_AYA	mir157c	52	64	38	10	23.3
SD_AYA	mir157c	49	58	39	10	25
SD_AYA	mir157c	49	56	37	8	24
SD_AYA	mir157c	48	58	42	11	25.5
SD_AYA	mir157cd	50	67	43	14	24
SD_AYA	mir157cd	57		54	14	31.5
SD_AYA	mir157cd	49	62	43	11	25.3
SD_AYA	mir157cd	48	65	46	11	18
SD_AYA	mir157cd	48	59	48	16	28.7
SD_AYA	mir157cd	49	56	54	13	20
SD_AYA	mir157cd	56	68	49	12	30.8
SD_AYA	mir157cd	50	58	43	9	24.6
SD_AYA	mir157cd	50	59	51	13	21.5
SD_AYA	mir157cd	52	60	51	10	22.3
SD_AYA	mir157cd	46	56	43	14	20.5
SD_AYA	mir157cd	50	59	52	15	21
SD_AYA	mir157cd	46	58	43	12	21.2
SD_AYA	mir157cd	50	63	56	15	25.5
SD_AYA	mir157cd	48	67	42	13	24.3
SD_AYA	mir157cd	47	55	41		21.8
SD_AYA	mir157cd	50	67	45	12	26.4
SD_AYA	mir157cd	49	65	45	12	30.2
SD_AYA	mir157cd	46	58	41	14	26
SD_AYA	mir157cd	53	67	47	14	23.3
SD_AYA	mir157cd	49	68	46	12	15.2
SD_AYA	mir157cd	49	58	48	15	21.7
SD_AYA	mir157cd	45	55	49	12	22.4
SD_AYA	mir157cd	48	65	42	12	27.3
SD_AYA	mir157d	51	63	61	11	19.8
SD_AYA	mir157d	52	71	57	13	24.7
SD_AYA	mir157d	50	60	60	12	19.7
SD_AYA	mir157d	50	58	48	10	21.7
SD_AYA	mir157d	52	62	57	12	23.8
SD_AYA	mir157d	57	68		10	20.5
SD_AYA	mir157d	64	76	60	12	24.5
SD_AYA	mir157d	50	61	56	13	23.8
SD_AYA	mir157d	55	71	52	13	24.2
SD_AYA	mir157d	55	64	62	13	20.8
SD_AYA	mir157d	50	58	48	12	22.5
SD_AYA	mir157d	47	54	52	11	20.5
SD_AYA	mir157d	52	65	59	14	22.7
SD_AYA	mir157d	49	58	49	10	19
SD_AYA	mir157d	54	78	58	13	25.8
SD_AYA	mir157d	49	59	54	13	25.6
SD_AYA	mir157d	55	64	60	11	23
SD_AYA	mir157d	50	64	59	13	24.5
SD_AYA	mir157d	50	59	56	11	22.8
SD_AYA	mir157d	52	65	59	12	26.5
SD_AYA	mir157d	53	66	56	12	25.7
SD_AYA	mir157d	55	78	59	9	22.3
SD_AYA	spl15-1	90	97	95	12	14.7
SD_AYA	spl15-1	108	128	113	11	10.5
SD_AYA	spl15-1	111	123	101	10	6.5
SD_AYA	spl15-1	142		101	11
SD_AYA	spl15-1	97	104	97	10	13.5
SD_AYA	spl15-1	90	99	95	10	14.7
SD_AYA	spl15-1	99	106	100	12	10.3
SD_AYA	spl15-1	90	97	80	11	19.4
SD_AYA	spl15-1	92	101	82	10	10.5
SD_AYA	spl15-1	102	109	89	11	13.5
SD_AYA	spl15-1	82	90	95	11	17
SD_AYA	spl15-1	92	101	73	10	11.3
SD_AYA	spl15-1	95	108	92	12	12.7
SD_AYA	spl15-1	90	96	89	10	14.5
SD_AYA	spl15-1	87	97	96	10	21.3
SD_AYA	spl15-1	97	106	88	11	8
SD_AYA	spl15-1	97	106	107	11	8
SD_AYA	spl15-1	83	102	85	11	21
SD_AYA	spl15-1	81	90	93	11	21
SD_AYA	spl15-1	83	87	75	11	18.3
SD_AYA	spl15-1	82	90		12	19.7
SD_AYA	spl15-1	97	109	79	11	11.5
SD_AYA	spl15-1 ft-10 tsf-1	98	112	105	17	21.7
SD_AYA	spl15-1 ft-10 tsf-1	106	128	93	16	20.4
SD_AYA	spl15-1 ft-10 tsf-1	88	107	87	19	25.5
SD_AYA	spl15-1 ft-10 tsf-1	92	105	92	16	16
SD_AYA	spl15-1 ft-10 tsf-1	124	141	102	12	10.3
SD_AYA	spl15-1 ft-10 tsf-1	99	114	99	16	26
SD_AYA	spl15-1 ft-10 tsf-1	94	109	81	16	22.7
SD_AYA	spl15-1 ft-10 tsf-1	101		97	18	6
SD_AYA	spl15-1 ft-10 tsf-1	120	147	112	13	10.5
SD_AYA	spl15-1 ft-10 tsf-1	127	149	106	16	13.5
SD_AYA	spl15-1 ft-10 tsf-1	121		99	16	10.7
SD_AYA	spl15-1 ft-10 tsf-1	97	113	90	17	26.3
SD_AYA	spl15-1 ft-10 tsf-1	83	99	82	16	31
SD_AYA	spl15-1 ft-10 tsf-1	124		114
SD_AYA	spl15-1 ft-10 tsf-1	94	115	88	17	23.4
SD_AYA	spl15-1 ft-10 tsf-1	99		89
SD_AYA	spl15-1 ft-10 tsf-1	109	131	116	16	20.5
SD_AYA	spl15-1 ft-10 tsf-1	97	113	105	15	23
SD_AYA	spl15-1 ft-10 tsf-1	124	145	113	17	18
SD_AYA	spl15-1 ft-10 tsf-1	104		92	17	15.5
SD_AYA	spl15-1 ft-10 tsf-1	92	112	81	20	28.8
