# Supplementary material for: The MIR157–SPL15 module regulates flowering and inflorescence development in Arabidopsis thaliana under short days and in Arabis alpina
Source: PLoS Genet. 2025 Sep 2;21(9):e1011799. doi: 10.1371/journal.pgen.1011799 (PMC12404414; doi:10.1371/journal.pgen.1011799)
Supplement: S3 Table — (XLSX) [file pgen.1011799.s003.xlsx]

## Sheet: Sheet1
Supplementary Table S3. List of primers used in this study.
Purpose	Primer name	Sequence (5' -> 3')	Reference/notes
RT-qPCR	PEX4_Fw	TTACGAAGGCGGTGTTTTTC	qPCR PEX4
	PEX4_Rv	GGCGAGGCGTGTATACATTT	qPCR PEX4
	PP2A_Fw	AAGCGGTTGTGGAGAACATGATACG	qPCR PP2A
	PP2A_Fw	TGGAGAGCTTGATTTGCGAAATACCG	qPCR PP2A
	FUL_Fw	TGGAGGAGGTTACGCAGTATTGA	qPCR FUL
	FUL_Rv	TGCTCCAACTCTTCTTCAGTTCTTC	qPCR FUL
	AP1_Fw	ATGAGAGGTACTCTTACGCCGA	qPCR AP1
	AP1_Rv	CAAGTCTTCCCCAAGATAATGC	qPCR AP1
	MIR156A_Fw	CTTCGTTCTCTATGTCTCAATCTCTC	qPCR MIR156A
	MIR156A_Rv	TGATTAAAGGCTAAAGGTCTCCTC	qPCR MIR156A
	MIR156C_Fw	GTGATAATGAGTGATGACTGATG	qPCR MIR156C
	MIR156C_Rv	GAAAACGTGACCGGGACCGAATCG	qPCR MIR156C
	MIR157A_Fw	AAAAGGTGATGACAGAAGGCTAGA	qPCR MIR157A
	MIR157A_Rv	AGATGATGAGATACAATTCGGAGCA	qPCR MIR157A
	MIR157C_Fw	GGTTTGAGAGTGATGTTGGTTGT	qPCR MIR157C
	MIR157C_Rv	TCCACATGCGGTGTGATGAT	qPCR MIR157C
	MIR157D_Fw	GCATAGCATCCTTAGTGCTCTCT	qPCR MIR157D
	MIR157D_Rv	CAAACCGCAAGAATGCTGTATGT	qPCR MIR157D
Cloning	AamiR157c_pDONR	GGGGACAAGTTTGTACAAAAAAGCAGGCTTATTTCATTAACATGACGACGGGGCATG	Forward primer to insert AaMIR157C upstream genomic locus into pDONR207
	AamiR157c_pDONR	GGGGACCACTTTGTACAAGAAAGCTGGGTCTCGAGATATATATGAGTGTATATGCAATGCAACA	Reverse primer to insert AaMIR157C upstream genomics locus into pDONR207
	AamiR157c_mSC_Fw1	GCATATACACTCATATATATATGGCTCCAAAGAAGAAGAGAAAGGTCGTGTCTAAGGGTGAAGCCGT	Forward primer to add mSC into pEG301
	AamiR157c_mSC_Rv1	ACCACTTTGTACAAGAAAGCTGGGTCTCGAGTCAAGCATAATCAGGAACATCATAA	Reverse primer to add mSC into pEG301
	AamiR157c_end_Fw1	TTTGTACAAGAAAGCTGGGTATATTACGAACCAGAATAACAAACAAGAGAGAG	Forward primer to insert AaMIR157C downstream genomic locus into pEG301
	AamiR157c_end_Rv1	ATGTTCCTGATTATGCTTGATATATACCTATATATATACATTCACATC	Reverse primer to insert AaMIR157C downstream genomic locus into pEG301
	RY14	GGGGACAAGTTTGTACAAAAAAGCAGGCTTCCTCTTATTAATCTAATCCTCCTCCCCGAATATTTCT	Overlaps MIR156C sequence with Venus::GUS
	RY15	TTCTTTAACAGATTCTTCCTCTCTTCTCCTCTCCTCTTATTAATCTAATCCTCCTCCCCGAATATTTCT	Amplification of MIR156C sequence.
	RY16	AGAAATATTCGGGGAGGAGGATTAGATTAATAAGAGGAGAGGAGAAGAGAGGAAGAATCTGTTAAAGAA	Amplification of MIR156C sequence.
	AR220	ATATCACAAGTTTGTACAAAAAAGCAG GCTGTCCCGAGTTATACACCGTCC	Amplification of MIR157A 5p sequence. Adds overlap with V195 binary vector. Used with AR154.
	AR154	GACCTTTCTCTTCTTCTTTGGAGCCATC ACTATCAATGCCTCTCAATTCTCAAAC	Amplification of MIR157A 5p sequence. Adds overlap with NLS of the VENUS‐GUS gene. Used with AR220.
	AR369	CCGCAGCAGGGAGGCAAACAATGAAC CTTTTATTTGCTTTATTGTCTC	Amplification of MIR157A 3p sequence. Adds overlap with the GUS stop codon. Used with AR221.
	AR221	ATATCACCACTTTGTACAAGAAAGCTG GGTGAAAAGAAGATGTACAACTTTTAT TCAAGGATATTTCAG	Amplification of MIR157A 3p sequence. Adds overlap with V195 binary vector. Used with AR369.
	AR370	GAGACAATAAAGCAAATAAAAGGTTC ATTGTTTGCCTCCCTGCTGCGG	Amplification of VENUS‐GUS. Adds overlap with MIR157A‐3p. Used with with AR268.
	AR268	ATGGCTCCAAAGAAGAAGAGAAAGGT CATGGTGAGCAAGGGCGAGG	Amplification of VENUS‐GUS, forward primer. Used with AR370.
	MIR157C_attB1	GGGGACAAGTTTGTACAAAAAAGCAGGCTTAGAATCTGGGGTGGGGTGAGAAAAT	Forward primer to insert MIR157C upstream genomic locus into pDONR207
	MIR157C_attB2	GGGGACCACTTTGTACAAGAAAGCTGGGTATTTCTGTTCTTGGTTTTAGGTTTGGATAAC	Reverse primer to insert MIR157C upstream genomic locus into pDONR207
	YM609	GAGGCAAACAATGAACATATACGCACATTCACATCT	Used to amplify MIR157C locus from pDONR207-MIR157C without the precurso sequence and recombine with NLS-VNG. Used with YM610.
	YM610	TTCTTTGGAGCCATAAAGTATGTATGTGTAATTAAGTA	Used to amplify MIR157C locus from pDONR207-MIR157C without the precurso sequence and recombine with NLS-VNG. Used with YM609.
	YM611	CACATACATACTTTATGGCTCCAAAGAAGAAGAGA	Used to amplify NLS-Venus-GUS and recombine with the product of YM609 and YM610. Used with YM612.
	YM612	GAATGTGCGTATATGTTCATTGTTTGCCTCCCTGCT	Used to amplify NLS-Venus-GUS and recombine with the product of YM609 and YM610. Used with YM611.
	AR272	ATATCACAAGTTTGTACAAAAAAGCAG GCTGAAATATTGCCGACTTAGCTGACA TAA	Amplification of MIR157D 5p sequence. Adds overlap with V195 binary vector. Used with AR349.
	AR349	GACCTTTCTCTTCTTCTTTGGAGCCATG CAACCACACTATCACCCTCC	Amplification of MIR157D 5p sequence. Adds overlap with NLS of the VENUS‐GUS gene. Used with AR272.
	AR274	CAAACAATGATCACCTTTCTTTCTCTAT TTCTCTCTAC	Amplification of MIR157D 3p sequence. Adds overlap with the GUS stop codon. Used with AR275.
	AR275	ATATCACCACTTTGTACAAGAAAGCTG GGTCTAATTTCCCTCCGAGAATTTATTG GCT	Amplification of MIR157D 3p sequence. Adds overlap with V195 binary vector. Used with AR274.
	AR269	TGTAGAGAGAAATAGAGAAAGAAAGG TGATCATTGTTTGCCTCCCTGCTG	Amplification of VENUS‐GUS. Adds overlap with MIR157D‐3p. Used with AR268.
CRISPR plasmid assembly	AaMIR157a-sgRNA_Fw	AACTTGTGCTCTCTAGCCTTCTGCAATCTCTTAGTCGACTCTAC	Overlapping primers that were used to generate sgRNA targeting AaMIR157A
	AaMIR157a-sgRNA_Rv	ATTATTGGTCTCGAAACTTGTGCTCTCTAGCCTTCTGCAA	Overlapping primers that were used to generate sgRNA targeting AaMIR157A
	AaMIR157C-sgRNA_Fw	TGACAGAAGATAGAGAGCACTAGTTTTAGAGCTAGAAATAGC	Overlapping primers that were used to generate sgRNA targeting AaMIR157C
	AaMIR157C-sgRNA_Rv	ATATATGGTCTCGATTGACAGAAGATAGAGAGCACTAGTT	Overlapping primers that were used to generate sgRNA targeting AaMIR157C
	SDP309	TTGTGTGCTCACTCTCTTCTACAATCAC TACTTCGACTCTAGCT	Overlapping primers that were used to generate the single guide RNA (sgRNA) targeting MIR156A, MIR156C and MIR156D.
	SDP310	AGAAGAGAGTGAGCACACAAGTTTTA GAGCTAGAAATAGCAA	Overlapping primers that were used to generate the single guide RNA (sgRNA) targeting MIR156A, MIR156C and MIR156D.
	SDP317	TAGTGCTCTCTATCTTCTGTACAATCAC TACTTCGACTCTAGCT	Overlapping primers that were used to generate sgRNA targeting MIR157C and MIR157D.
	SDP318	ACAGAAGATAGAGAGCACTAGTTTTAG AGCTAGAAATAGCAA	Overlapping primers that were used to generate sgRNA targeting MIR157C and MIR157D.
	SDP319	TTGTGCTCTCTAGCCTTCTGACAATCAC TACTTCGACTCTAGCT	Overlapping primers that were used to generate sgRNA targeting MIR157A and MIR157B
	SDP320	CAGAAGGCTAGAGAGCACAAGTTTTA GAGCTAGAAATAGCAA	Overlapping primers that were used to generate sgRNA targeting MIR157A and MIR157B
Genotyping	Aamir157a-1_Fw	GCACAGATGATAAGATATAATTCAGAGCAG	Genotyping Aamir157a Crispr mutation with Aamir157a-1_Rv
	Aamir157a-1_Rv	AGAAAATGTAACATCTTTATATGGGTACTC	Genotyping Aamir157a Crispr mutation with Aamir157a-1_Fw
	Aamir157c-1 c-2_Fw	GGTATATAAGAGAGAGGAAGAAATAGAGGT	Genotyping Aamir157c Crispr mutation with Aamir157c-1 c-2_Rv
	Aamir157c-1 c-2_Rv	GTATGTATGTGTGTGGAGGGGAAT	Genotyping Aamir157c Crispr mutation with Aamir157c-1 c-2_Fw
	AR001	ATTTTGCCGATTTCGGAAC	For SALK mutants. Binds to the left T-DNA border
	AR002	AAAGAGATCAGCACCGGAATC	Genotyping mir156a-4 Crispr mutation with AR009
	AR009	AGTTGGGACAAGAGAAACGCA	Genotyping mir156a-4 Crispr mutation with AR002
	AR056	AAACGTGACCGGGACCGAAT	Genotyping mir156c-4 Crispr mutation with AR011
	AR011	ACACCTTCAAAGTCTGCCTCC	Genotyping mir156c-4 Crispr mutation with AR056
	SDP422	CATTTCGTTGCTCTCTATGTG	Genotyping mir157a-3 Crispr mutation with SDP423
	SDP423	AACTGTTTCAATCACTCTCGT	Genotyping mir157a-3 Crispr mutation with SDP422
	SDP426	CTGGTGTTTAATCAAGTTCTTG	Genotyping mir157b-3 Crispr mutation with SDP427
	SDP427	CACTATTCAGATTGATAGGCATG	Genotyping mir157b-3 Crispr mutation with SDP426
	AR289	GGTTTGAGAGTGATGTTGGTTGT	Genotyping mir157c-3 Crispr mutation with AR180
	AR180	TTTATCATCCACATGCGGTG	Genotyping mir157c-3 Crispr mutation with AR289
	AR099	TCATGCTCTTAGGGTGCAGTT	Genotyping mir157d-2 Crispr mutation with SDP433
	SDP433	CTATGCATGTTCACGACACC	Genotyping mir157d-2 Crispr mutation with A099
	AR006	GGACTTCCTGGACAACGAGG	Cas9 genotyping, binds to the central part of the gene
	AR007	CGTTGATAAGCTTGCGGCTC	Cas9 genotyping, binds to the central part of the gene
	AR024	GAGCTGAAGGGCATCGACTT	Venus:GUS genotyping
	AR025	CTCGATGTTGTGGCGGATCT	Venus:GUS genotyping
	AR052	CTGCCAGAAACCCACGTCAT	Basta resistance gene
	AR053	TCGAGACAAGCACGGTCAAC	Basta resistance gene
	AR032	TGCATCACTGATCTTGCGGTTG	Use with AR033 for wild type allele of SPL15
	AR033	GGAGTTGTTAATGTGTTCGGGTCA	Use with AR001 for T-DNA allele of spl15-1
	AR350	AAGTCTTACCTTGTGGAAGAA	Genotyping spl4 Crispr mutation with AR352
	AR352	GCAACTTCTCTTAGCTTCATC	Genotyping spl4 Crispr mutation with AR350
	AR371	TTGGCCGAGACGTTTCACAA	Genotyping and sequencing of ful-2 with xx
	AR373	ATTAGAAGTTTGTATGTGCGACCC	Genotyping and sequencing of ful-2 with AR371
	AR175	CCCATTTGACGTGAATGTAGACAC	For GABI-Kat mutants. Binds to the left T-DNA border
	AR176	TAAGCTCAATGATATTCCCGTACA	Use with AR177 for wild type allele of FT
	AR177	CAGGTTCAAAACAAGCCAAGA	Use with AR175 for T-DNA allele of ft-10
	AR178	CTGGCAGTTGAAGTAAGAG	Use with AR179 for wild type allele of TSF
	AR179	CACGAGGTTGGTCTCTCTTAAG	Use with AR001 for T-DNA allele of tsf-1
